# Supplementary material for: A lasso-based model combining miRNA and clinical variables predicts future risk of breast and ovarian cancer
Source: Sci Rep. 2026 Mar 24;16:14813. doi: 10.1038/s41598-026-45020-3 (PMC13168662; doi:10.1038/s41598-026-45020-3)
Supplement: Supplementary file 2 — Supplementary Material 2 [file 41598_2026_45020_MOESM2_ESM.xlsx]

## Sheet: biobank miRNA
ID	BRCA status (1 = BRCA 1/2, 0 = non-BRCA)	hsa-mir-185-5p	hsa-mir-320e	hsa-mir-181b-5p	hsa-mir-194-5p	hsa-mir-486-5p	hsa-mir-145-5p	hsa-mir-422a	hsa-mir-148a-3p	hsa-let-7f-5p	hsa-mir-20b-5p	hsa-mir-199a-3p	hsa-mir-151a-5p	hsa-mir-34c-5p	hsa-mir-154-5p	hsa-mir-766-3p	hsa-mir-324-3p	hsa-mir-133b	hsa-mir-1260a	hsa-mir-195-5p	hsa-mir-503-5p	hsa-mir-103a-3p	hsa-mir-92a-3p	hsa-mir-223-3p	hsa-mir-205-5p	hsa-mir-30e-5p	hsa-mir-139-3p	hsa-mir-378c	hsa-mir-144-3p	hsa-mir-29a-3p	hsa-mir-25-3p	hsa-mir-584-5p	hsa-mir-18a-5p	hsa-mir-106b-3p	hsa-mir-487b-3p	hsa-mir-15a-5p	hsa-mir-10b-5p	hsa-let-7d-3p	hsa-mir-132-3p	hsa-mir-328-3p	hsa-mir-221-3p	hsa-mir-323b-3p	hsa-mir-152-3p	hsa-mir-103a-2-5p	hsa-mir-484	hsa-mir-106b-5p	hsa-mir-320c	hsa-mir-494-3p	hsa-mir-23a-3p
10003091	1	13.7056	7.74681	9.14469	8.99221	15.7801	9.74468	8.40548	11.9157	12.2787	14.5653	10.9719	10.5262	7.29304	7.30052	8.59883	4.47214	8.01371	10.2875	14.7295	7.1691	12.057	14.725	13.9959	9.16062	7.44481	9.82153	8.61274	12.123	12.9708	14.0586	7.59555	9.1995	7.26972	8.19997	13.9066	8.37332	10.2872	8.3435	9.5034	10.5566	7.64196	8.49812	9.11195	13.4938	12.8622	10.429	9.79714	13.0093
10003560	1	13.0313	9.08866	8.9729	10.2408	15.3994	9.01687	9.37892	12.4175	12.9596	14.594	12.7271	11.5754	7.2287	8.00705	8.89298	5.88694	8.67155	10.7009	13.1815	5.38755	13.5685	13.5807	15.2423	9.18404	7.45932	7.68471	9.81659	12.1801	12.9669	13.3315	8.9664	9.84424	8.01458	7.81958	13.4801	7.60692	10.8171	7.26853	9.87367	12.7414	7.87044	9.23735	8.1798	12.1398	11.9066	11.3182	9.06478	13.4834
10004282	0	12.3904	7.20124	7.25307	4.99946	13.7764	9.55697	7.36532	8.30468	8.24106	13.0916	9.88343	9.37478	5.12143	6.77533	7.42632	5.35198	5.99415	9.63158	10.9811	4.29837	12.0897	13.6215	14.0632	8.71506	4.30137	5.808	7.9104	6.59526	9.87016	12.2612	5.96005	9.41557	8.13708	7.80534	9.62082	4.87627	10.3565	8.38285	8.878	11.8253	6.54697	6.25582	6.19547	12.092	10.7609	11.0981	8.84018	12.0878
10005483	1	13.0476	7.77311	7.58482	9.23611	15.9539	8.66497	7.45292	11.2678	11.3624	13.9009	11.1539	9.8067	7.17761	7.31286	9.14035	5.04602	8.38056	9.72328	12.3463	5.92106	11.4989	13.4914	14.1995	8.67383	7.39455	7.67466	8.10069	9.90034	12.1557	13.687	7.28023	8.90851	7.32472	6.83388	12.8103	8.45855	10.3143	8.06783	8.52481	11.2806	6.91682	8.19315	8.23662	11.8579	11.9246	10.598	8.27517	12.5765
10005670	0	14.8244	7.32923	8.92793	9.94873	15.734	10.1493	7.62595	12.3666	11.6779	14.7495	12.6946	11.7477	4.77278	6.87309	6.62179	3.82253	5.6624	10.8876	14.9123	7.10521	14.3668	15.1828	15.9793	7.25143	8.26345	5.724	8.21185	11.0469	12.9095	14.8371	7.6327	11.6041	9.20818	6.36692	14.0592	7.5136	11.1568	7.44415	9.73085	13.3815	6.20844	8.36597	8.62527	13.6385	14.0447	11.8544	6.85687	13.4925
10006109	0	13.4424	7.27031	7.96485	7.06848	15.3191	8.9732	7.3693	10.0406	9.9135	13.6252	11.2764	10.4588	5.83216	6.55577	6.05483	3.97774	5.61592	9.33484	12.1173	5.45493	12.622	13.4044	14.8081	6.2794	5.49442	5.38028	7.89962	7.76313	10.0856	13.5595	7.50121	8.84147	8.16792	6.59634	10.8723	4.62667	10.1582	6.88698	9.37225	12.7849	6.76736	6.46914	8.15567	11.5618	11.2425	11.4941	8.24638	11.9376
10006292	1	13.8614	8.41676	8.79455	9.45627	15.7967	10.0529	9.58792	12.6226	13.7105	14.1436	11.7356	12.0098	7.20749	7.84545	7.58657	6.09755	8.37273	10.7886	13.7324	6.82037	13.5322	14.5142	14.3857	9.26446	7.52107	8.267	9.78277	13.2643	12.1256	13.9732	8.95344	9.8883	8.58556	7.76748	14.0113	8.2864	11.0274	7.87836	10.7459	13.028	7.67161	9.04706	8.71209	13.4821	12.729	11.8215	9.85686	13.5765
10007669	1	13.7641	7.35098	9.11869	9.21348	15.4237	9.97035	8.74212	12.5671	12.7331	14.0185	12.1983	11.4033	6.9247	9.6002	7.14846	5.88074	6.74213	11.354	13.7549	7.12088	13.2088	14.6541	14.4835	7.26037	7.1824	6.31189	8.71491	10.63	12.706	13.7534	9.96264	9.60099	7.36564	6.23301	13.7732	8.12327	11.0166	8.86947	9.6333	12.8132	9.04395	10.0047	8.67265	13.1378	12.5597	11.3821	7.99134	13.5961
10008939	0	13.3115	9.58541	8.58951	8.88041	14.1971	9.34643	8.31312	10.6444	11.9142	14.6905	11.9872	11.3872	5.50395	9.16706	7.62616	4.31832	6.80913	11.1686	14.9195	7.35414	13.7909	13.8371	15.3799	8.52443	5.66363	6.9236	8.44545	9.41785	11.9751	13.5818	8.08973	10.2976	8.12315	7.84731	12.9002	7.5186	10.6008	7.5253	9.6043	13.2048	9.06649	8.84373	8.6539	12.1815	12.2776	12.0647	9.37161	13.4309
10009729	1	15.0502	9.21299	10.4417	9.63182	15.8409	11.1438	8.87592	13.5049	14.6559	15.1892	14.0126	13.3722	6.83102	10.6156	9.35656	6.00513	7.74685	12.9076	15.2591	7.14119	14.9309	15.7072	15.5564	7.05442	8.03303	7.57534	9.07934	12.0791	13.3091	14.821	11.2777	11.2335	9.64929	8.74393	14.9834	8.80785	12.6386	8.57756	11.7438	14.0031	9.0095	11.4317	10.7559	14.4513	13.9321	13.1831	9.52507	14.8212
10009749	1	13.7521	7.60561	8.28593	8.74698	15.7512	8.49813	8.08583	11.2328	10.7506	14.5379	9.36515	9.46883	6.30077	5.83765	7.74556	5.07069	7.1219	10.0911	13.7482	5.02661	11.3366	14.7879	13.156	7.71267	7.05585	8.32304	8.36941	9.50314	11.6229	14.7748	6.07547	9.02091	6.91135	8.21127	13.7273	7.05919	10.9139	7.60619	7.62686	9.73533	7.40319	6.95102	8.64333	12.8801	12.7974	10.8382	8.28009	11.7538
10010911	1	13.2828	7.46949	8.27017	8.71993	15.5152	9.16689	8.51561	12.2516	11.0584	13.0661	10.2099	10.5845	7.4241	7.63177	6.82955	5.32257	8.16597	10.7636	13.4556	5.31556	12.4176	14.2092	13.0382	8.29529	7.29265	6.18988	8.71194	8.14723	11.52	13.4849	8.06541	8.72592	7.19182	7.71936	13.0741	7.66729	10.268	6.24491	9.29392	11.2562	7.89352	8.33553	8.63947	12.2577	11.9231	10.9405	7.85958	12.7149
10011421	1	13.8072	8.3464	8.46672	8.56702	15.7186	9.81222	8.6472	12.112	11.0152	14.7283	12.8684	11.2088	6.96954	8.72484	8.12986	4.70698	7.38041	10.62	13.6564	6.31482	13.2794	14.8731	15.2366	9.698	7.68714	8.2835	8.68263	7.46383	12.254	14.5711	8.6358	9.74925	8.98012	6.76063	12.957	6.48728	11.0243	6.74086	10.4284	13.2086	8.6205	9.06489	9.33508	13.5072	12.9996	12.0038	8.16808	13.7198
10011830	1	13.9312	9.55145	9.58058	9.10348	15.9469	9.8077	9.35939	11.6564	12.391	15.0198	13.1227	11.9966	6.45441	9.1156	8.27968	4.13161	5.83108	11.6751	15.0404	5.57319	14.3286	14.914	15.3986	8.17077	6.85299	7.70456	9.80803	10.0542	11.6736	14.9399	9.58185	11.0603	8.94936	7.60755	13.1822	6.5784	11.2068	6.01202	10.8025	13.5727	8.75861	8.5052	9.18139	14.0868	13.0564	12.6179	9.09212	13.7092
10012978	1	12.3873	8.50305	8.82925	8.17102	14.7762	8.54261	7.47597	12.5389	11.8669	12.9274	10.9794	9.2887	6.00468	7.07314	6.90046	4.20688	7.21578	9.68648	14.1672	4.4167	11.5867	13.9392	13.8415	8.48544	6.74754	7.46672	7.54765	10.1827	12.0298	12.6767	6.12946	7.16401	7.20789	6.24557	13.7337	8.67768	10.1348	7.91155	7.60383	11.0007	7.27952	7.84133	5.84502	11.5878	11.1155	10.6066	7.48984	13.0986
10014103	1	13.0797	6.71077	8.56332	8.57363	14.7017	9.78437	8.80786	12.6066	12.3921	14.0624	12.7449	11.2597	7.30516	8.69709	7.13227	4.16988	6.95117	9.85473	12.0398	6.01538	12.8615	13.8763	14.7217	7.92996	7.29217	6.98405	8.65812	10.0311	12.2172	13.6716	8.49909	9.75483	7.24519	7.04248	13.2854	7.87431	11.1091	7.57919	9.52742	12.5897	8.06906	8.61377	8.25469	12.6455	11.7309	10.3186	8.44847	13.2933
10014602	1	13.6262	9.27855	9.54777	8.77227	15.6813	9.62436	9.04458	12.4709	12.7083	14.1418	10.8722	10.64	6.37453	7.64316	7.12961	4.26511	8.25102	10.1072	15.1909	4.97339	12.1601	14.615	14.1618	9.50378	6.92539	6.34123	9.21496	11.8962	12.6685	14.132	7.15231	8.50377	8.16112	6.41857	13.9505	8.6067	9.94555	7.86824	8.71348	10.9207	7.33013	8.09582	8.08345	12.7922	12.6257	11.4718	8.07424	13.0248
10014645	1	14.7081	7.67301	9.58221	9.47832	16.1045	10.457	9.55471	13.4509	11.9657	14.8964	11.8528	11.2557	6.51153	7.09716	8.26845	4.29759	5.90501	9.13027	13.6323	6.02308	13.1669	15.5272	15.0807	8.71325	9.31212	7.1378	9.66013	9.70482	13.3031	15.1939	8.11214	10.021	9.10982	6.04182	14.4494	8.52281	11.3866	7.38737	9.70815	12.2144	7.33994	8.93715	9.78675	13.9993	13.7578	12.1278	7.43417	14.1529
10014734	1	12.5511	6.29584	6.89813	8.53412	15.2988	9.45922	6.19098	10.1808	10.4844	14.7845	12.5751	9.6996	5.93304	6.98608	7.93548	4.52577	5.87767	9.99052	14.007	5.02888	12.9973	14.1247	15.3589	8.17513	5.95821	6.59966	7.13768	7.28231	11.0847	14.2318	6.85819	9.54288	8.40333	5.62968	11.4554	4.9643	10.4815	6.79083	9.36657	12.6291	8.78167	6.62157	5.97465	12.4285	12.0046	10.7485	7.84281	12.8298
10014965	1	13.2613	5.75083	8.727	7.65677	15.7233	9.16428	6.82649	11.9482	11.3987	13.4281	13.083	11.7453	6.33198	9.46843	8.2578	4.54659	6.74448	8.88013	10.5624	6.92738	14.2202	14.2146	15.1704	7.26842	6.21554	6.7907	6.95342	5.98079	11.4347	13.8663	8.08714	9.67717	7.82039	7.91012	13.4286	6.89234	10.9768	7.26141	9.68543	13.2516	8.19391	9.08189	8.59713	12.6916	12.4433	9.2892	9.01641	12.9042
10015279	0	15.8089	8.05029	9.14654	9.88176	16.5274	9.96704	8.34347	9.67413	9.33741	15.6491	11.6564	11.8305	6.40926	7.39871	7.34674	4.79478	5.67067	10.2483	12.6668	6.92813	14.7001	15.8045	15.6978	7.93139	6.67037	7.47439	9.34714	11.5764	11.1534	15.7661	7.6008	12.4081	10.1628	7.35508	13.0993	4.67305	11.1491	7.98864	9.36762	13.1952	7.29545	7.35847	8.94495	14.2737	14.6298	12.9162	8.37382	13.0135
10015434	1	14.7402	8.0748	9.23252	9.62586	16.3471	8.51278	9.18954	11.5765	12.0261	14.8166	11.0565	11.613	6.86863	8.53376	6.90405	4.17671	5.89657	10.5483	13.9522	6.64232	13.8912	15.9091	13.4509	7.23245	8.31173	6.75872	9.72889	9.90545	11.5838	15.1588	9.6261	10.6372	8.25592	6.87473	14.2148	7.43269	10.437	8.01392	9.71981	11.7141	8.42073	9.31322	9.39792	15.1741	13.7844	13.149	7.32641	12.3702
10016457	1	13.3445	6.58744	8.10857	6.41288	15.3951	9.26708	7.15377	9.38474	10.6278	14.5207	13.3626	11.0667	5.21878	8.28596	7.69603	4.54821	5.98383	10.3683	11.0525	5.12307	13.6953	14.1981	15.3619	7.14891	5.66903	5.86708	7.72911	6.21165	10.0019	14.3884	8.81945	9.85131	8.40917	7.7934	11.6505	4.3061	10.7145	7.97438	11.1031	13.5621	8.80765	8.4895	8.73229	13.3205	11.578	11.1159	8.49431	12.7471
10018242	1	13.8474	7.41799	8.77389	8.64284	15.8359	9.92677	8.75349	12.4501	12.5289	13.7254	11.4809	11.0907	6.96663	6.32756	7.87953	6.52949	7.65113	11.1215	13.4867	6.48206	12.9237	14.8876	14.1952	8.27178	7.24346	7.33183	8.6547	10.4068	11.99	14.0104	8.67096	8.91525	7.7026	8.04706	14.0784	8.67727	11.3474	7.97265	9.6492	12.2207	6.62444	9.44545	9.08417	13.2408	12.5523	11.3412	9.11765	13.2832
10021063	1	14.8748	7.70133	9.78819	9.69917	16.1313	10.4453	9.99908	13.2189	14.1914	15.195	13.5968	12.7018	6.58018	10.4802	9.11293	5.21186	7.47539	11.6873	14.841	7.11568	14.4862	15.4296	15.6226	7.92069	8.40675	7.33731	10.0246	11.8917	13.2508	15.0597	10.0515	10.5251	8.92148	9.2837	14.9317	8.81321	11.8973	8.93862	11.8917	13.9562	9.89908	10.6547	10.1155	14.184	13.7907	12.3769	10.1376	14.5374
10021300	1	14.085	8.34496	9.44007	8.89866	15.5313	10.7262	8.99289	13.1574	14.1029	14.4413	12.8383	12.0642	5.43271	8.89989	8.05859	4.59538	7.40252	11.7295	15.1918	6.63723	13.8846	14.9008	15.0882	7.813	7.86043	7.21701	8.97282	12.0958	12.7168	13.8844	9.15393	9.84308	8.92574	7.49393	14.6713	8.50006	11.6194	6.7864	10.2333	12.9204	9.50653	9.03732	9.59143	13.2724	12.755	11.6825	9.70686	13.9359
10021806	0	14.6504	6.61107	7.0977	7.27957	15.9291	9.29912	7.17699	7.9885	8.21257	14.3917	11.0388	10.4287	5.23404	5.86669	6.11896	5.29558	5.98593	8.40773	11.2044	5.56691	13.0258	15.0824	15.3151	5.6295	5.52666	6.78238	7.72273	8.21377	9.17332	15.07	6.95797	10.6718	8.53977	6.78811	10.8086	4.38433	9.06111	7.87622	9.58112	12.9375	7.28744	6.04697	7.32135	13.323	12.6177	11.3474	6.66742	10.9916
10022385	0	14.8831	10.5901	10.6071	11.8558	16.1456	12.046	9.78093	11.9152	12.2942	15.5277	13.9979	12.0869	7.11108	7.92713	9.42157	5.46009	7.50227	12.1504	16.057	7.74614	14.9267	15.8471	16.0505	11.2168	7.36063	8.67131	9.85066	9.77794	13.1341	15.1209	8.397	11.4541	10.3017	7.43448	14.142	8.33014	12.6103	9.75952	11.3595	13.9857	8.21303	9.9159	9.54321	14.1574	13.8619	13.801	9.65177	14.7529
10022658	0	13.7796	8.66607	10.0401	10.0245	14.8479	11.0063	9.2863	13.1871	13.0293	14.3608	12.2905	11.8379	7.05094	9.51535	8.65129	4.76675	6.39292	11.5713	14.1535	6.22632	14.4942	14.8057	15.5001	7.85502	8.20121	8.42409	9.65253	11.5249	13.3853	14.1137	8.12803	10.9369	9.15952	8.4947	13.9818	8.08715	11.1376	7.25591	10.748	12.9408	8.57734	9.4457	9.42045	13.0601	12.8888	12.0152	9.6943	14.128
10023088	0	13.9663	10.3462	10.1582	9.58685	15.9334	10.7379	9.82565	13.5103	13.8699	14.6625	11.4029	11.7321	7.83556	9.40776	10.8057	6.51363	9.06728	12.0483	15.4711	8.18192	13.8027	14.723	15.6127	9.5962	9.45805	13.5447	9.9227	12.6071	13.8229	13.9757	9.14849	10.8421	9.59747	8.69939	14.7659	8.88468	11.2997	8.34958	10.5425	12.3938	8.79997	10.851	10.0022	13.0422	13.3592	12.0556	14.9701	14.3565
10023736	0	15.0382	7.14535	8.91055	9.50614	15.6996	10.9085	6.70706	12.125	12.2834	15.4565	13.191	13.0741	6.46749	8.54559	9.30965	4.25081	6.48357	11.3721	13.8965	8.08184	15.3717	15.5085	15.8817	7.5084	7.50309	6.36616	7.2644	8.71128	12.6257	14.8065	8.8835	11.9321	9.80095	8.48441	14.0729	7.46001	11.8752	8.66667	10.8911	14.1795	7.33816	10.7711	10.2801	14.1226	14.1153	12.0433	9.80247	13.9853
10023997	0	14.8632	8.56082	10.2956	9.65711	15.7847	10.3979	9.27706	13.4003	14.1793	15.8886	13.4859	12.3982	5.2874	8.4609	8.21641	3.85908	7.04106	11.6188	16.0627	7.05678	14.9753	15.3543	16.0552	7.89889	9.04662	6.15413	9.29923	14.3544	13.6101	15.0982	9.58609	12.081	8.99708	8.43387	15.3191	7.67496	11.5999	8.53178	10.0317	12.926	8.68747	10.4348	9.74172	13.5804	14.5243	11.7965	9.18153	14.4965
10024002	1	12.5484	7.82701	8.83288	9.34491	15.2349	8.27327	7.01296	11.6772	11.4275	13.9926	12.1266	10.5454	5.70255	6.42942	7.77816	5.58442	5.36744	10.301	14.0613	5.90643	12.5008	14.4332	14.1349	9.00295	7.30737	7.98846	7.87932	8.52961	12.008	13.4503	9.05686	9.46597	6.84238	5.18751	13.3295	8.83913	10.0099	7.50503	8.46455	11.6159	8.30821	8.31486	8.36041	12.3424	11.7464	11.0121	7.46644	13.0953
10024137	1	14.0525	8.12702	9.34897	8.21657	15.897	10.3117	8.34664	11.5166	11.9623	14.7217	13.3627	11.9033	5.96584	7.17507	8.04539	5.43863	6.37278	11.5444	14.2301	6.92394	14.2744	15.3124	15.2795	7.91101	7.09734	7.72028	8.54873	8.39843	11.5679	14.6129	9.80949	10.5784	8.83116	5.51618	12.9884	7.6867	11.3627	8.05473	10.6153	13.7096	6.33309	9.37488	9.21768	14.0527	12.5557	12.2878	7.04968	13.4637
10024420	1	13.6596	6.11121	8.99516	7.61788	15.6798	10.3372	7.0101	12.2432	9.54493	12.3539	12.0012	11.817	6.48417	8.16731	8.26517	5.61127	6.13113	8.83998	11.6928	6.52705	13.973	15.1346	14.6249	8.22578	6.95703	7.13614	6.55124	4.94752	11.5513	14.2743	8.80648	9.54642	8.61875	7.27405	12.9356	7.30187	11.1421	6.93185	10.7514	12.6979	8.90483	9.647	9.00508	13.6543	12.5772	10.1164	9.04472	13.1474
10024597	1	14.452	6.92337	9.24207	8.81667	15.0517	10.2119	8.00172	12.7516	11.3063	14.3817	13.2503	12.6582	6.98304	10.1364	9.14276	4.81359	8.07888	10.7136	12.1034	6.63794	14.4786	14.7811	15.2538	8.50171	7.36545	7.36164	8.61888	7.78504	12.4015	14.2168	9.69454	11.4451	9.58671	6.91243	13.1771	6.26059	11.7907	7.95676	11.1884	13.5418	9.28093	10.0635	9.44746	14.0055	13.1105	11.6429	9.62163	13.8803
10024824	1	11.7551	5.53685	8.00707	8.04112	14.3595	8.76293	4.09589	10.6656	9.3073	12.4043	10.5721	10.2225	4.1531	7.90353	5.32288	5.0723	6.00278	8.32706	11.0071	5.03403	12.2497	13.3635	13.018	7.38794	7.03671	4.71816	6.0654	6.19246	11.2793	12.4295	8.26242	7.59116	7.61528	7.27	11.7589	6.92637	8.90388	7.55133	7.5665	10.8334	7.18796	7.75767	6.88483	11.3365	10.7026	9.77116	6.5974	11.8765
10024857	0	15.6912	8.85956	9.32347	8.59512	16.6026	10.7474	7.75724	9.83027	10.6272	15.2349	12.6857	13.0509	6.88575	8.14282	9.83814	4.24694	7.92936	11.2597	12.3668	8.08944	15.6663	16.301	14.9082	8.21958	6.70781	7.65001	9.26974	8.71629	9.87745	15.2258	9.19813	12.6912	10.9757	9.69303	12.7227	6.24869	11.9865	9.73888	12.0743	14.1649	10.0498	8.15759	8.5497	15.469	13.8636	13.5983	10.4613	12.9647
10025347	1	13.6756	6.56115	9.1303	8.54621	15.7398	8.77312	7.29346	10.8881	11.6144	14.8468	12.7181	11.5398	4.494	8.20342	6.42357	5.98115	6.55205	10.5914	14.436	6.55043	13.9716	15.1909	14.8806	8.25872	6.59547	6.30809	7.90392	8.85132	10.6658	14.7009	8.73283	10.0892	8.44294	5.34414	13.4138	6.69123	10.4088	8.2833	9.65065	12.4574	6.86229	8.48527	8.84963	13.5633	13.2458	11.2112	9.17863	12.5488
10025695	0	13.7495	5.98668	9.12449	8.5831	14.1917	10.7816	7.88386	12.981	12.1504	12.6734	12.7442	12.6904	6.38964	9.98451	8.56997	4.90501	6.34882	10.3245	11.8529	7.26638	14.6785	14.3823	15.7737	8.63247	7.14575	6.88657	7.85277	8.67656	12.9903	14.0157	9.06731	11.3149	9.24025	9.37482	14.2495	7.57248	11.2069	7.82459	10.878	13.4602	9.61614	9.47819	9.48469	13.2751	13.3909	10.9053	10.5087	13.7539
10025834	1	13.0289	7.83675	7.79122	8.97818	15.0528	8.74496	8.77251	11.7064	13.5263	13.9467	12.6235	11.5077	5.80653	7.80722	8.06312	4.05871	5.68186	10.8334	14.6226	5.69818	13.261	14.2299	14.8545	7.51527	6.55212	7.04287	8.78463	11.1769	12.2414	13.4179	8.55153	9.77372	7.7051	5.15866	14.0831	7.85932	10.5702	7.26104	9.08028	12.6751	7.91347	8.7558	8.25848	12.6043	11.9719	10.2567	8.17124	12.7445
10025845	1	14.1218	8.16056	9.45249	9.08447	15.5292	10.9669	9.57469	13.527	13.7225	14.478	13.0508	12.6714	6.8837	8.88196	8.80643	4.52587	7.82501	11.2585	13.4412	7.42847	14.3356	14.479	16.0667	8.5912	8.12976	7.4758	9.71131	11.2564	13.4873	14.423	9.04935	10.5565	9.04324	7.6234	14.3451	9.17207	12.3187	7.86526	11.2238	13.4472	8.72097	9.5235	9.64121	13.5992	12.9473	12.0492	10.2423	14.5127
10025966	1	13.9812	7.04184	8.32963	9.34081	15.9198	9.28152	7.5036	10.9469	9.87873	14.8196	11.5181	10.9034	7.30142	6.34115	7.0025	5.2596	7.36954	10.2495	14.0402	6.50328	13.3324	15.3753	14.5614	7.39254	6.27038	6.84306	8.25309	6.91908	10.3148	14.5859	7.25302	10.2541	8.83208	5.39533	12.6371	6.79518	10.0712	7.37889	9.0992	12.6302	7.57016	7.52945	7.68054	13.6817	12.7947	11.1377	7.64633	11.9263
10025969	0	13.4998	6.45115	8.87592	9.12947	14.6929	10.0001	7.78397	11.3654	9.99871	13.7325	11.6992	10.7597	6.65392	6.17507	7.99276	3.42291	5.87098	10.2576	11.9753	5.73357	13.6866	14.4927	15.8026	9.01477	5.60644	7.84613	8.04437	7.77069	12.5637	14.2346	7.70982	10.5772	8.99574	7.15596	12.2972	6.86895	11.5262	7.51434	9.35326	12.6826	7.96236	8.77152	7.15136	12.3217	12.3413	11.2905	8.82049	13.4193
10026133	1	12.4847	8.01502	7.56031	7.62212	14.306	9.72123	7.24058	9.46573	11.3893	13.9816	11.1784	10.8834	5.28109	5.88578	7.82818	4.36841	6.6501	11.1896	14.5902	5.80732	13.7096	13.7364	12.8546	7.11556	4.97729	7.03001	7.4732	9.17345	9.98621	11.9248	7.88589	10.4982	7.26437	6.59475	11.8567	5.77512	10.1162	6.76832	9.23602	11.932	5.8557	8.32471	7.1429	12.5712	11.8247	11.3535	7.47761	12.2621
10026186	0	13.5119	7.48271	7.2233	6.89234	15.333	9.08892	6.22603	9.21812	9.6652	14.1237	9.95914	11.3498	6.87512	6.24496	8.21545	6.08918	6.96196	10.0634	13.2805	7.69134	13.7685	14.4169	13.0854	10.3529	6.04778	7.7956	6.87422	8.55146	9.53425	13.0194	7.88843	10.5435	9.14593	7.54331	11.3375	6.47568	9.06752	8.07574	9.75524	11.3062	8.19237	7.65	7.79086	12.9625	12.6258	9.92474	11.8904	11.8376
10026196	0	14.1179	10.9307	9.53845	9.1899	15.3444	10.3638	9.40649	12.519	14.6478	15.5059	13.5756	12.1066	6.17485	9.50823	9.16439	6.05129	6.7498	12.2409	15.9462	8.62791	14.1093	15.2198	16.1539	9.05692	7.7482	7.54585	9.29372	11.5457	12.6463	14.9451	10.4455	11.7867	7.9295	8.48327	14.9595	8.4075	11.7144	8.15534	10.4323	13.6578	8.20846	11.6641	9.47226	12.7478	12.9471	12.197	9.30774	14.0092
10026227	0	15.351	8.00986	9.94923	10.3661	16.1129	11.3074	9.75305	11.4737	11.3972	14.7429	11.6981	12.2045	6.0237	8.6682	8.36838	3.75585	6.39316	11.5241	13.4071	7.20276	14.8319	15.375	15.8001	5.43299	7.5742	6.72562	10.0334	11.4446	12.3837	14.8955	9.25371	11.8429	9.66849	7.73332	13.8514	6.19598	11.2882	8.39482	10.467	13.3812	8.39671	9.37642	9.0284	14.018	14.0761	13.0015	8.85768	14.361
10026236	0	13.9718	8.18373	8.92151	7.10531	15.2668	9.88812	7.18408	9.52989	11.1786	14.7251	11.453	11.9296	10.1035	9.48991	12.1772	5.41708	8.97384	12.504	13.4824	6.08443	14.6342	14.1582	13.7321	9.86002	5.85337	9.72714	7.49026	8.23914	10.6501	12.8934	8.2281	11.1261	9.10505	9.99705	12.3254	6.05307	10.5934	7.55281	10.3166	12.5499	9.99813	9.14349	9.00123	13.0426	12.3049	10.6144	13.8117	12.7616
10026237	1	13.5526	8.99547	8.57347	8.41738	14.5105	10.2474	8.71977	11.526	11.4596	14.9291	13.5012	11.6785	5.42617	9.2263	8.0524	5.92073	7.45563	11.8183	14.1521	6.99865	13.8554	14.5792	15.4385	8.47402	6.42589	6.89416	8.85434	8.09523	11.6333	14.0533	9.31748	10.6029	9.0782	7.85978	12.0208	6.3647	11.5405	8.48561	10.8213	13.5324	9.81847	8.53147	8.40198	13.3564	12.287	12.0387	8.60347	13.7094
10026453	1	11.6255	8.26103	7.7945	7.30774	14.4177	8.92649	7.55706	9.9215	10.4914	13.89	10.9695	8.46	6.12398	6.27573	6.63326	4.11798	7.75086	10.0627	14.7871	5.5568	11.8645	13.4837	14.2162	7.6126	5.96597	6.0809	7.68181	7.99834	10.9282	12.9991	5.58651	8.83828	3.87065	6.70072	11.7811	5.77208	9.77605	6.56352	8.24832	11.349	6.42756	7.71458	6.384	11.2623	10.7536	9.93991	6.87207	12.1519
10026787	0	10.075	4.69777	7.76305	4.47891	13.0794	5.34557	4.27284	6.89726	8.22733	12.7899	11.1924	8.87243	5.71249	6.4471	8.43828	4.86686	4.88616	7.49851	7.97429	5.90019	13.7909	12.9862	13.2248	5.58042	3.79462	5.78644	5.15251	4.63477	6.49629	11.8803	5.87644	8.5693	8.30174	6.39091	8.18382	3.81435	7.60858	5.19755	9.69414	12.693	6.70177	5.66713	4.1162	12.5524	7.77757	10.1965	7.30305	7.53294
10026857	0	13.0949	7.48536	6.38669	6.14117	14.4326	9.14697	6.9705	7.87617	9.18009	14.5519	12.4695	11.131	4.53444	5.45177	7.26737	3.99458	5.07103	10.6597	12.6045	5.90499	14.0253	14.1163	15.2452	6.79642	4.36814	6.06635	7.41844	7.66991	9.01488	13.731	7.90545	10.3477	8.468	6.0424	10.0302	4.52463	10.172	6.59271	9.87513	13.057	7.43893	7.33824	7.0364	12.6835	11.0587	11.4061	7.10079	11.8427
10026876	0	14.9483	9.43559	9.39412	9.17321	15.4582	10.8074	9.39245	12.3311	13.4946	15.2424	13.484	12.7169	4.30488	9.68946	9.03144	3.38598	7.54678	12.3828	15.2218	8.05222	15.2755	15.2372	16.0857	8.3818	8.68829	7.72673	9.5501	11.2038	13.0639	14.6799	10.0123	11.8733	9.3957	8.68991	14.4021	7.80488	12.3805	9.13601	10.6372	14.2333	9.7296	10.3584	9.70726	13.75	13.905	12.9075	10.4121	14.7876
10026943	0	14.1124	11.5047	9.38538	8.41926	15.3552	10.1026	8.67194	12.1301	13.3091	15.5277	13.0765	11.605	5.61365	8.92316	8.03088	6.35041	8.19584	11.9373	15.8638	8.82004	14.0658	14.9873	16.0283	10.6543	7.66888	8.25938	8.57713	11.2474	12.515	14.9148	8.37779	12.0575	8.84286	7.65923	14.3727	6.68238	11.2056	8.3785	10.1496	13.5474	9.01426	11.3838	9.06064	12.6841	13.4766	12.3114	9.87857	13.6492
10027024	0	13.0449	9.21476	9.43663	8.43915	13.9917	9.41308	7.25162	11.4286	12.7089	14.7795	12.1227	11.355	6.43259	5.67804	7.10714	4.53194	5.22585	11.3155	15.2149	6.3133	13.7618	14.2234	15.3293	8.38164	7.04423	6.75235	7.35471	9.0099	12.0483	13.6371	8.35593	10.6562	8.44754	6.3366	12.9443	5.63868	11.2328	7.79645	9.40764	13.0154	7.10407	9.68695	8.73674	12.3491	12.1954	11.1523	8.63522	13.3638
10027510	0	15.9664	8.14128	9.06682	11.2254	16.4436	9.12985	9.65004	13.6284	13.1083	16.1807	11.5593	12.2435	5.57855	7.12421	7.43017	4.44208	5.11441	10.145	16.0208	8.91766	15.0366	16.024	15.1167	6.14749	9.64989	6.4721	9.87206	15.1263	12.8326	15.5783	9.64972	13.2938	10.2555	6.80916	15.8534	7.11348	11.2078	8.5475	9.57818	12.9097	7.73619	9.59865	10.5534	14.3257	15.4164	12.8784	7.474	13.3673
10027607	0	15.2569	6.97351	9.18503	9.17598	16.1644	10.3278	7.7117	12.201	11.4502	15.4674	12.2969	11.7286	5.18852	7.88484	7.61108	4.17017	6.57986	10.4541	14.7955	7.47486	14.3093	15.5429	16.1732	8.20128	8.12187	6.67615	8.23686	11.8308	12.7424	15.2362	7.6741	11.7718	9.60095	7.52809	14.3506	7.55076	10.8651	8.01717	9.64571	12.7883	7.58079	8.35177	9.80799	13.6098	14.1094	12.0607	8.92192	13.7474
10027746	0	15.3759	7.4974	9.86098	10.1792	15.9619	11.1992	9.02368	13.2889	14.2762	15.4642	14.5613	13.8562	6.34442	9.78923	9.65801	4.33314	9.02999	12.4202	14.663	8.3131	15.7834	15.6358	16.4514	8.40214	8.67204	7.21039	9.08211	11.7437	13.8095	15.2968	10.2279	12.3583	9.83054	9.92913	15.3015	8.89068	12.5432	8.86971	11.8366	14.8354	9.39603	10.5577	10.771	14.2943	14.354	12.9792	10.1679	14.5944
10027943	1	14.0027	9.35957	8.89254	9.0714	15.9811	9.99819	8.8378	12.0567	13.2166	15.485	13.4615	11.8833	6.54296	8.65075	8.2937	4.10145	6.50178	11.6214	16.0271	5.80468	14.2103	15.2259	15.6241	8.08998	8.24281	6.97023	8.88711	9.79056	12.2568	14.9212	9.05184	10.5379	8.69779	7.05584	14.0104	8.31979	11.0966	7.77412	10.1414	13.2216	8.63617	9.72662	9.34954	13.6793	12.91	12.0427	8.73813	13.5689
10027947	0	15.1559	11.5145	8.87095	9.31837	16.3954	9.6522	9.16273	11.6536	13.2691	16.3422	11.4729	11.3104	5.96104	6.52757	6.67432	4.56675	6.03567	10.1866	16.5101	6.95814	13.9095	16.0247	15.8957	8.36304	8.00341	6.75079	9.08508	12.8606	12.3842	15.9729	7.60947	13.0727	8.78639	6.72069	15.4314	7.66198	10.3636	7.50319	9.00532	12.4802	6.00297	11.125	9.72351	13.6804	15.1034	12.1543	6.56108	13.2087
10028011	0	15.0807	8.18129	10.5521	9.82986	15.6029	11.4334	9.53684	13.8093	14.7493	15.6992	14.415	13.1221	6.83721	8.37558	8.81964	4.98809	8.15245	12.0892	15.6599	7.18951	15.0255	15.2609	16.4057	8.83003	9.17556	8.12055	9.61189	13.7046	13.9938	15.1068	10.8372	11.8672	9.69023	8.17982	15.2322	9.23341	12.1147	9.26386	11.1261	14.3298	7.63195	10.1157	10.4811	13.8957	13.9676	12.3752	9.83695	14.6764
10028192	1	13.0755	7.60603	7.79122	8.37336	14.9559	8.88813	7.04747	10.9278	11.1858	14.206	11.3712	10.2554	5.44339	8.49224	6.52075	4.09052	7.18545	10.4815	15.2851	6.51881	13.093	14.5137	13.4336	7.97143	6.45926	6.61556	7.55301	7.3413	10.9119	13.2008	7.24114	9.58095	6.15435	6.66752	13.0271	6.64503	10.2464	6.72969	8.84634	11.2292	7.53734	8.34266	7.36677	12.6594	12.1101	9.79797	7.77233	12.4781
10028426	1	12.7818	8.0117	8.05656	8.30114	14.7832	9.32995	8.19006	11.2824	11.7031	14.2693	11.5354	9.98198	6.03953	6.53774	6.64765	4.14033	6.98407	10.9249	15.296	5.28809	13.307	14.394	13.7982	7.93618	6.72205	5.32669	7.81798	7.90808	11.808	13.0409	7.86568	10.0464	6.79484	5.42554	12.9005	7.38752	10.3691	7.71332	9.30966	11.9671	5.17339	8.63084	7.56353	12.4992	12.2578	10.8983	6.85223	13.0063
10028602	1	12.5803	5.35096	6.74072	7.03518	14.62	8.82112	6.80343	8.1897	8.11295	13.5848	11.0377	9.9492	5.08572	4.86833	6.91405	4.10115	5.26866	9.18196	11.5255	5.11391	12.9129	14.1393	13.8009	7.34151	4.01535	6.93837	7.12762	5.94502	9.01132	13.0798	7.03525	9.56722	7.77504	5.48364	10.2911	4.58052	9.38028	6.79673	9.05674	11.431	5.18234	7.27152	7.02856	12.6366	10.9113	9.85899	6.66342	11.7294
10028681	0	15.0237	7.98572	10.47	9.74889	15.8102	11.3678	9.01389	13.4853	13.6312	15.0788	13.8713	13.2702	5.44989	9.63982	9.76973	4.52532	7.97923	12.2862	14.591	7.83631	15.1534	15.2805	16.4217	8.68184	8.88754	6.26298	9.4317	12.148	13.9505	15.1066	9.81504	11.8668	9.80731	9.49889	15.0529	8.25694	12.3984	8.49261	10.6131	14.7066	9.49302	10.1323	9.98112	13.5866	14.0423	12.6941	10.3412	14.8289
10028964	0	14.887	8.92998	9.95839	10.034	15.2513	11.6237	8.86255	12.9501	14.3528	15.7667	14.8173	13.5351	5.38083	10.9512	9.50673	5.28077	6.91491	12.5855	15.3285	7.98621	15.8163	15.2977	16.4755	9.13676	8.70963	8.07032	9.07699	10.3313	13.6208	14.647	10.7505	12.4346	9.40086	9.95884	14.9729	8.44741	12.1318	9.39984	11.4586	14.6186	10.2825	10.4038	10.5292	14.1952	13.9639	12.3975	11.4311	14.5044
10029004	0	14.1605	7.40037	8.87038	8.37898	14.3623	9.26703	7.12665	10.6324	11.7634	14.1592	11.7541	11.3465	5.58361	7.79578	7.61685	5.01543	6.61381	10.9209	13.7792	5.70653	13.9813	14.5876	14.7654	7.48706	7.01298	7.14749	7.83561	9.96251	11.9421	14.1947	7.58252	10.6694	8.13277	7.54716	12.8668	6.88653	10.5044	7.19793	9.7166	12.4649	6.95539	8.34168	8.97023	12.6229	13.2917	11.5443	9.11181	12.8729
10029031	0	13.9482	9.02704	9.11378	9.17025	14.9903	10.5774	9.359	12.245	12.7799	14.8798	12.4389	11.3471	6.58451	8.52894	7.4934	4.32733	6.36933	11.0922	15.0547	6.34318	13.6566	14.778	16.3365	7.7744	8.57587	7.20226	9.61163	10.8579	13.9622	14.9654	8.8654	10.4359	8.74156	6.94994	14.0329	8.5731	10.7962	8.18901	9.67815	13.5491	8.61331	9.19684	9.74909	13.2139	13.1458	12.422	8.05064	14.4098
10029509	0	14.8121	7.01515	9.47831	8.60148	15.9533	10.9546	5.93694	12.4963	12.7319	15.245	13.1236	12.2955	5.2669	9.45839	8.15842	4.23089	7.53126	11.3639	14.7714	6.58773	14.9252	15.5444	15.5568	7.2612	7.90951	6.45807	5.87585	9.74625	12.553	14.7627	7.80138	11.313	9.0027	8.02403	13.9593	6.85413	10.991	8.69663	9.96448	13.4285	9.77789	8.62319	8.92529	13.5882	13.489	11.8626	9.15595	13.4824
10029727	0	14.2379	9.09187	8.9438	9.26405	14.9088	10.638	8.39992	11.2912	11.4505	14.8851	12.8148	11.8638	7.98719	7.95632	8.52304	4.61771	7.13827	11.7292	15.3977	7.80855	14.3602	14.9538	15.7906	8.94991	6.90807	8.15805	8.8427	9.98093	11.9945	14.3504	8.30816	11.3355	9.28039	7.11431	12.8808	6.83072	11.7706	8.54799	10.372	13.5654	8.51235	9.13851	9.00725	13.0285	12.8852	12.3798	9.55555	13.9435
10029730	0	12.2603	8.22804	7.20197	5.86651	15.5073	6.43032	6.49678	6.4803	8.84955	14.0905	7.00283	7.39487	5.93558	5.98254	6.18112	4.8108	5.49965	8.34048	10.9115	5.55671	12.1658	13.6429	10.5313	6.27111	4.33385	6.31644	6.76601	9.09465	7.70855	11.2123	6.36217	8.43714	7.86859	6.49156	9.37904	5.42102	6.66283	5.32941	8.37154	10.2046	6.39818	5.6253	5.75948	12.302	10.006	11.227	6.62132	7.98582
10029767	0	12.0945	6.8147	6.72087	6.16249	15.1248	8.20358	5.76105	7.75012	8.28105	13.898	8.98577	8.96726	5.95441	7.22244	6.98206	5.89789	6.75108	8.90199	11.1483	6.84934	11.9432	13.554	11.8615	7.75404	5.35156	8.27902	6.13584	7.48145	7.22532	12.1526	7.20592	9.91692	8.54223	7.39648	10.0266	5.69321	8.92036	7.32299	8.52271	10.5754	6.94132	5.92837	7.01345	12.1918	10.6636	8.91305	9.70251	10.1219
10029968	1	11.6221	7.24907	5.8793	4.44074	14.248	8.08419	6.58758	6.26039	8.05822	13.7559	10.1969	9.81976	7.11341	5.53692	7.75914	4.03496	5.74321	9.42651	11.4263	5.78168	13.0635	13.8973	12.0905	6.77158	3.94465	5.73666	6.60215	6.75197	7.04121	11.7291	5.09496	8.78339	7.82427	5.48073	8.40756	4.17356	9.9391	6.87946	9.54369	11.5508	8.02249	5.89015	4.72998	12.6793	9.12569	10.5215	6.40565	10.0259
10030011	0	13.6961	7.33631	8.79186	8.92823	15.015	10.731	8.47973	10.1794	11.492	14.315	11.8332	12.1959	6.37488	7.84564	9.64383	3.65558	7.78653	11.2383	13.823	6.12569	14.5119	14.8879	15.035	8.9811	6.88587	7.2169	9.32146	8.64808	11.8574	13.427	8.60776	11.1113	9.14507	6.89733	12.5174	6.29677	12.1794	9.2395	9.97151	13.44	8.28746	9.25633	9.09214	12.8754	12.7327	12.0549	10.4718	13.5227
10030350	0	14.0402	8.98793	8.53867	7.01514	15.8549	9.92574	8.0005	8.5076	8.39651	15.6276	12.7759	11.3286	5.35127	6.7719	8.36285	4.85654	7.73429	11.0742	14.6316	7.48197	13.6612	15.2454	15.3425	6.99526	5.55867	7.22181	8.03691	8.76291	9.53099	14.5224	7.81085	11.058	10.2903	7.66372	10.9933	5.29028	10.5821	8.16332	10.7833	14.1902	7.01662	6.83203	7.3387	13.7904	12.37	12.6909	8.8956	12.248
10030357	1	13.1168	8.54061	7.66288	7.50875	15.2883	8.95961	8.20504	9.25129	10.1018	14.276	10.881	9.89356	6.29788	5.8264	8.02641	3.73907	5.50051	9.57342	15.3786	6.26768	13.2258	14.554	12.359	7.61515	5.18617	5.87069	8.03878	6.76383	9.89682	13.2497	6.78498	9.60386	7.02703	6.03002	11.1532	5.53326	9.72487	6.76534	8.55724	11.7298	5.68963	7.37375	7.45738	12.8565	11.56	10.7176	6.5024	11.7449
10030358	0	13.913	9.29605	9.90139	8.28814	14.4958	11.4199	9.70327	13.7771	12.3503	14.6586	12.6065	11.0306	4.82858	7.47447	8.08245	4.99797	6.65438	11.5545	14.812	7.25291	13.0152	14.7304	16.422	8.98577	8.92934	6.41723	10.0413	10.7314	14.0449	14.6378	7.67435	10.9584	9.13236	8.80716	14.1072	8.25068	11.4594	9.61177	10.2651	13.1765	7.61416	9.50309	9.33442	13.0583	13.5853	12.6136	7.15738	14.8353
10030362	0	13.7654	9.49082	7.9272	8.35068	14.606	12.4444	9.11534	11.6737	11.0752	14.8622	11.9713	10.5755	6.4827	7.3139	6.05693	4.02494	10.6271	10.4005	15.6459	7.65928	12.9347	14.5538	16.0107	10.7307	6.57413	7.19519	9.20682	9.14284	12.8075	14.4953	6.4781	10.4599	7.97956	6.79072	12.8659	6.99456	10.9789	8.67575	9.67079	12.2657	7.26227	8.9867	8.46495	12.7185	12.879	11.7992	7.91061	13.7385
10030364	0	14.5827	9.54595	9.37788	9.69891	15.5976	11.1372	8.46781	12.0699	12.6078	15.5307	12.3005	11.2814	7.09097	7.75328	6.84583	4.41576	10.1129	10.9464	16.2012	8.96868	14.0378	15.1664	15.6568	10.6346	8.0985	6.42648	8.56892	12.2454	13.0414	14.4754	7.93457	11.6976	8.81267	7.45304	14.3501	8.61695	10.6853	8.10027	9.66234	12.7992	7.23908	9.80269	9.09269	13.1056	14.1905	11.7684	7.97689	13.8469
10030576	1	13.8489	8.44192	7.80246	7.50101	15.9342	8.96561	7.90548	9.96849	10.7525	15.0612	11.9449	11.2846	5.75029	5.73004	7.71906	3.99001	6.62336	10.9015	15.4836	7.09604	13.8627	15.0942	14.3212	7.61781	6.03146	5.46067	7.84905	6.78655	10.1459	14.3355	8.21015	10.3795	7.6219	6.01285	11.7473	6.48868	10.627	8.38858	9.98217	12.5069	6.64031	7.65239	7.48973	13.4756	12.1947	11.5314	7.37736	12.7764
10030621	0	16.239	8.5589	9.79044	12.5281	16.6838	10.0726	10.4605	13.8118	14.2848	16.409	11.4391	13.3121	6.30586	6.69043	7.31639	5.17105	5.97393	10.5335	16.1804	8.14064	15.8479	16.2412	16.4402	7.12724	10.7574	7.14868	10.5808	15.9841	13.7401	16.2633	9.67133	13.5133	10.3673	7.33693	16.3296	7.78263	11.0742	8.72423	9.70341	12.5143	7.12264	9.06083	11.229	14.7514	15.9901	12.8457	7.17622	13.4431
10030826	0	13.2863	8.61097	10.0374	7.60716	16.0899	8.80765	9.60227	12.245	14.2712	14.9469	12.5657	11.7056	9.28921	9.15549	10.8569	7.15864	9.72452	11.6671	14.2367	7.89056	14.3649	13.5876	15.0948	10.6669	7.37944	11.3517	9.73206	11.0966	12.3173	13.2549	8.43235	10.5298	8.47384	8.84565	13.8461	8.06363	11.6936	8.6483	10.6598	12.4139	8.62615	9.75564	9.88314	12.5972	12.707	10.043	15.7295	13.2354
10031263	0	7.16946	5.95131	6.27871	6.10656	13.2417	5.30038	5.69357	6.28638	7.19601	10.5859	6.25807	5.52303	6.34446	5.7094	6.18555	3.88518	4.06299	7.62998	8.11587	4.60294	7.60512	8.72711	10.5587	5.5627	3.56718	6.30067	5.31781	5.05155	4.80653	8.81926	4.26476	4.92884	5.5271	6.25098	6.25788	4.23542	6.62132	5.7959	7.08054	10.0157	6.00908	4.50392	5.0314	9.65141	5.98085	7.49546	6.52857	7.59747
10031268	0	14.6409	8.39508	10.9062	10.205	15.5883	10.9481	9.29039	13.531	13.3773	15.04	13.6244	12.7304	6.39187	7.24521	8.90809	5.57398	6.95474	11.8152	14.4133	6.5096	14.3323	15.1745	16.5134	9.8485	8.71956	8.18221	9.16209	11.8492	14.2924	14.7818	9.62648	11.5215	9.0494	7.68728	14.9457	9.20808	11.7885	8.85068	10.4757	13.4353	7.63178	10.0702	10.1634	13.4514	13.7861	12.2629	8.5004	14.4202
10031283	0	13.7408	9.64256	8.77402	8.52448	14.6467	10.4616	8.4681	11.3126	13.6411	15.0143	13.2004	11.9008	5.77931	6.76277	7.54947	5.54037	5.46734	11.3695	15.1796	8.6942	14.2883	14.3867	15.5639	7.87863	6.62176	6.98731	8.49994	11.1518	11.9959	14.2855	8.42905	11.0591	8.40156	7.79787	13.5936	6.9446	9.98563	7.42079	9.47468	13.674	6.58447	9.56134	9.08405	12.4609	12.9064	11.875	7.76296	13.2665
10031429	0	13.9265	8.21797	9.20057	7.92741	13.7304	10.3832	8.21529	11.073	12.3612	13.9702	11.8653	12.4154	5.12685	7.95077	8.27593	4.82883	7.49403	11.9229	13.0486	5.99232	14.493	14.1353	14.7533	7.69617	6.19383	8.34949	8.6878	9.04693	12.2595	13.2792	9.20276	10.2442	9.48756	7.15137	12.8573	6.67849	10.9668	5.85908	11.1105	13.5132	6.74114	9.07225	8.95205	13.2777	12.6529	12.5472	9.14906	13.1493
10031701	0	13.8887	9.86891	8.44721	8.55005	15.2037	8.98415	8.17401	9.64761	12.9686	14.7435	11.5873	11.3199	5.06858	6.8996	7.84016	4.12052	6.28577	10.7181	15.5108	8.60691	13.9514	14.53	15.0218	6.81411	5.75328	6.99546	8.26215	11.7443	10.7859	14.0186	7.65592	10.7447	7.80811	6.52582	13.0974	6.12949	10.026	7.67262	9.35917	12.6778	7.04685	8.10225	7.96507	12.6255	13.0344	11.854	8.42533	12.6738
10031753	0	13.5078	10.0398	8.71188	8.34901	15.156	8.60073	7.46749	9.74291	10.5928	14.4664	9.73216	11.4395	6.60517	6.67893	8.00108	3.84187	5.68288	10.9853	13.4863	8.16414	14.7007	15.3922	12.8469	8.58315	6.27019	7.52044	8.19974	9.61457	10.8668	11.2979	7.59773	10.6041	9.14847	8.39667	11.509	6.09734	10.2944	8.74916	10.9612	12.3375	8.06134	6.9646	7.55513	13.5759	11.2725	13.3558	9.53951	11.9403
10032164	0	14.4865	6.84994	8.9618	9.05453	15.7033	11.3603	8.88908	13.3082	11.5751	14.7405	13.1271	11.8097	6.80875	6.48885	7.391	3.72966	7.07053	11.1215	13.0929	7.8479	13.5727	15.4206	16.4409	6.83371	8.84334	6.61192	8.61009	9.15523	13.5582	15.1553	9.09372	10.8167	9.50913	6.83238	14.4064	8.97051	12.0175	8.27928	10.2424	13.7014	7.75735	9.71904	9.61163	13.672	13.436	12.0808	7.10179	14.1897
10032219	0	13.6816	9.36832	8.61913	7.98501	14.8108	8.47098	9.13332	12.6232	12.6306	14.4032	11.733	10.5061	4.75884	7.3479	7.16761	4.3733	7.09105	11.2384	14.8839	6.43854	13.0042	14.2312	15.3801	6.68927	7.5239	6.56826	9.22877	10.1963	12.2346	14.0048	8.34429	9.49873	8.686	6.48848	13.2285	6.60137	11.0371	7.42153	9.09382	12.5495	7.0838	10.6108	8.54205	12.1578	12.2558	11.2035	7.43931	13.7445
10032262	0	12.6721	9.98378	7.80406	8.41973	14.2277	9.60349	8.52147	10.107	12.1193	14.0326	10.7071	10.2206	6.57083	7.032	6.98575	3.83228	5.13853	10.3512	14.8276	6.58483	13.1092	14.0303	13.6301	8.46829	5.02791	6.59553	8.57702	10.0722	10.6912	13.3897	7.49472	9.59283	8.09707	6.62676	12.1347	6.2951	9.79403	6.60652	8.64064	12.6877	7.3486	8.45011	8.06119	11.7946	11.7934	12.4133	7.5521	12.7666
10032264	0	13.992	7.09196	7.17339	7.9945	15.641	10.3185	7.21013	10.4624	9.73316	15.1863	13.834	11.8616	5.95487	7.06988	8.05174	4.66931	7.92044	11.0891	14.0602	8.14272	13.9102	14.7984	15.9149	8.73428	6.92167	7.24195	7.5341	9.4483	11.2259	14.635	9.02809	11.6841	9.06254	5.7532	12.8631	4.53922	10.7719	8.81523	10.1154	14.0707	5.17449	8.25647	9.48837	13.2391	13.3026	11.6646	8.29752	13.128
10032269	0	12.1469	9.18036	7.68051	6.03223	14.5034	9.01411	7.63704	9.92473	10.7258	15.237	12.8719	9.682	6.34981	6.28694	6.53361	4.4957	5.74986	10.7515	14.673	5.36548	12.8902	13.5387	15.9654	7.4439	5.08551	6.06439	7.73179	9.01739	10.4934	14.5305	7.33391	9.61255	7.87028	6.97746	11.3858	4.8508	9.98239	7.50371	8.78142	13.225	6.74669	8.41865	6.58414	11.2827	10.8967	11.0295	7.31486	12.2646
10032274	0	12.8447	7.1561	7.89528	7.17596	12.9356	9.65538	7.32063	10.179	11.5991	13.3132	11.4644	11.5796	5.81944	8.18866	6.75183	4.33721	5.44394	10.9061	12.2863	5.15381	14.1371	13.4872	14.9497	7.44192	5.32341	6.76167	7.69102	7.7048	11.0924	13.0952	8.6584	10.1375	8.02909	7.31736	12.2327	6.08651	10.4542	7.19867	10.3749	13.5271	7.31997	8.23036	7.99983	12.4819	12.0448	11.8624	9.26305	12.5364
10032298	0	13.8414	6.9552	8.54073	8.94223	15.7803	9.96011	8.09729	10.7588	10.3023	14.0365	11.8248	11.3826	5.89685	7.32765	6.89599	4.45529	4.58743	10.7372	13.562	6.56131	13.5545	15.3194	16.005	7.4238	6.38536	6.69882	8.72222	9.19975	11.4644	14.6517	7.18517	9.92372	8.88753	6.41024	12.8107	6.26104	11.0329	7.63163	9.52835	13.1959	7.4975	7.92981	8.28867	13.2094	12.4118	11.7624	8.24922	13.146
10032300	0	14.3161	8.60406	7.99273	8.38233	15.8759	9.19427	8.05907	10.9007	11.2292	15.1573	10.4619	10.3313	6.63855	7.07875	7.1489	4.38481	6.62597	10.3318	16.0507	6.0367	12.3359	15.0274	14.5384	9.86108	7.33084	7.02993	8.1239	10.8917	11.8631	14.6844	7.83715	10.8528	6.98004	6.65738	13.6275	7.69076	10.1115	7.72404	8.82186	11.8761	6.38571	8.46849	8.81962	12.7945	13.8145	11.5346	8.88115	12.9656
10032351	1	12.9576	9.17138	8.12733	8.09399	13.862	9.00247	5.85452	11.1262	12.8723	14.501	12.9621	11.5889	5.41555	8.61821	7.71985	5.56036	6.68344	11.4597	15.3646	6.25184	14.1395	13.9757	14.3517	9.48604	5.87137	6.85229	6.31497	7.67015	11.0737	12.5472	9.13341	10.618	8.0471	6.65901	13.2216	6.54867	10.4568	6.39926	9.81513	12.6153	8.22001	8.75517	8.4335	12.5924	11.9254	11.0996	8.63073	12.7476
10032414	0	12.053	5.96153	7.41523	5.60075	14.643	8.27341	5.64547	7.51516	8.38324	13.9414	11.944	9.90672	6.18808	5.55582	7.55955	4.44533	4.94064	8.88341	9.01956	6.41371	14.0469	13.6145	14.2159	6.91273	4.2944	7.66303	6.71199	6.01013	8.19393	13.0303	6.47294	9.58106	8.49411	7.43677	9.07311	5.18472	9.0063	7.34501	10.0167	12.3016	8.32064	6.04192	5.40371	12.7366	9.89174	10.5192	7.98919	9.90576
10033059	0	11.9452	6.56747	7.28663	6.92405	16.0793	8.5841	4.51646	8.90889	11.1564	14.5998	12.4871	9.49488	5.5666	6.29848	9.28279	6.71848	5.9622	9.64792	10.95	5.55854	14.5447	14.9079	14.9273	6.43743	5.6168	7.30355	4.62369	9.0099	9.31509	13.8339	6.31846	8.99992	10.4675	7.56837	11.3268	5.82566	9.21415	6.84107	11.7358	13.5149	6.29055	4.55772	6.39799	14.4162	10.9191	11.4884	8.97873	10.7677
10033186	0	14.3607	8.14054	8.44734	8.58385	15.4786	9.94406	7.92377	9.62368	10.1803	14.6773	11.7149	11.7854	5.03576	7.66544	8.37466	3.94972	6.69293	10.9226	12.6641	6.78175	14.533	15.0828	15.3451	7.28283	5.42549	6.30199	8.74721	8.52623	10.4969	14.0089	7.92615	11.5393	9.44708	7.64747	11.8383	4.72099	10.7922	7.70898	10.1384	13.5058	8.39692	8.01939	8.40956	13.3494	12.8764	12.8976	9.50623	12.7451
10033350	0	14.9875	7.39777	9.59039	9.29491	15.6543	11.2742	7.7311	10.9432	12.0997	15.1275	13.9503	13.085	5.96246	8.7902	9.3671	4.64657	8.19076	11.4581	12.9859	6.62963	15.2845	15.4611	15.8908	8.15085	7.03298	8.20758	8.39641	11.1293	11.7627	15.1259	9.86739	11.9404	10.3691	8.98985	13.4592	5.70327	11.1154	8.30429	11.3718	14.0914	8.83129	9.17038	9.52742	14.1778	14.107	12.2608	10.0729	13.8186
10033515	0	14.0922	9.79669	8.99486	7.74729	14.2562	10.666	8.86981	9.89197	11.9987	14.3585	11.7571	11.2437	4.61712	6.81399	8.28207	4.7171	6.39527	10.9549	14.4371	6.04605	13.8573	14.2919	15.5706	7.5243	5.98117	6.68581	9.07923	9.68891	11.5294	14.1121	8.00309	10.8045	8.56896	6.96892	12.1948	6.4074	10.2203	6.4532	10.4421	12.681	7.62944	8.16091	8.4293	12.6591	12.7202	12.2219	7.96309	13.0393
10033555	0	14.2666	9.38589	8.97229	8.62867	15.4071	10.9271	8.7233	12.2918	13.2595	15.4871	13.2479	11.885	6.11595	8.09747	7.94077	4.36079	6.77235	11.6495	16.0372	9.4635	14.4945	14.8983	15.9218	8.29367	8.0375	7.50398	8.65829	11.1128	12.5986	14.5992	9.12178	11.6298	9.21473	7.95208	13.7257	7.33178	11.213	7.60516	9.4396	13.4536	8.2594	10.2404	8.93812	13.3137	13.6515	11.4926	9.55199	13.7617
10034095	0	12.3643	10.207	7.59443	9.00616	14.0071	8.63145	8.15909	10.9678	11.319	14.211	11.3589	10.2669	4.33428	7.63569	6.40408	3.92211	7.3755	11.694	15.1152	6.52017	13.3584	14.2117	13.2632	6.75837	5.98619	6.27423	8.09864	6.14756	11.423	12.6998	7.54566	9.52989	7.35687	6.46679	11.8223	7.20216	10.6929	7.60664	8.99888	11.8169	8.82633	9.53747	7.55532	12.2404	11.5258	11.5843	7.24632	12.5386
10034215	0	14.4043	7.0983	8.43835	8.98135	15.5609	11.1692	8.06375	10.3934	10.2658	15.2864	12.1913	11.8283	6.17917	6.88655	8.62575	4.48659	5.19649	10.5245	12.8502	7.85554	14.7844	15.5786	15.2113	8.97038	6.43162	6.50227	8.00843	8.6739	11.446	14.7635	8.54282	11.0803	10.1087	7.30447	12.1601	4.92723	11.8848	9.65597	10.8072	13.2003	7.00584	9.22918	8.19516	14.0285	13.3527	11.7766	8.07434	13.7326
10034304	0	14.5192	7.31599	8.11533	9.64532	16.093	9.10224	7.67158	10.0289	11.4568	14.9592	12.2619	11.6134	6.74166	7.48511	7.48454	4.3002	9.23334	10.6423	13.6727	6.99822	13.0894	14.8838	15.7221	7.02593	7.10067	8.52437	8.27957	10.893	11.5259	15.3261	7.41701	10.5015	7.81325	7.29612	12.5447	5.62956	9.75847	8.34537	9.64997	12.9761	7.10519	7.69798	8.86825	13.7275	13.6689	11.8941	8.98009	11.6546
10034357	0	13.6043	9.07224	9.12582	6.98259	14.6333	9.29335	8.33853	10.541	12.5809	13.5549	10.1528	10.1619	5.16856	5.80952	7.03835	4.81762	5.488	10.6229	14.2943	6.65764	12.9083	14.3934	14.435	7.22742	5.8713	6.32806	8.43588	10.4523	12.0819	13.8613	7.67066	9.09694	7.65245	7.07921	12.7869	7.6056	10.182	5.1899	8.03267	11.9984	5.93478	7.84533	7.74354	11.879	12.3009	11.9714	7.07641	12.8094
10034594	0	15.6891	10.6983	9.03905	8.98787	16.654	9.70429	8.31137	9.66452	11.1351	16.0473	12.4272	12.4969	8.07418	8.25702	9.16088	6.91942	7.93651	10.4622	15.2506	8.25679	14.442	16.2213	15.3611	10.4476	6.83869	9.58764	9.16892	10.4748	11.1855	15.8614	8.90723	12.7377	9.58776	9.05252	13.7384	7.07882	10.7141	9.45107	10.4423	13.1014	8.93676	8.6169	9.2075	14.9129	14.4457	13.0501	12.0059	12.5925
10034601	0	13.7018	11.5889	9.00549	10.6173	14.6629	10.1559	9.4133	11.5198	11.5651	14.6899	11.669	12.5724	7.72266	8.73405	7.87609	5.46764	8.85908	11.2721	14.1188	8.52125	14.6853	14.9434	13.9802	8.9675	7.67588	10.5119	9.93916	8.26737	12.8589	13.4135	8.53618	11.0528	8.63414	8.62488	12.8517	7.61215	11.0928	9.47715	10.9732	12.426	8.47494	10.8365	9.00312	13.2065	12.9522	13.4389	12.3596	13.2451
10034678	0	13.6535	7.08632	8.70435	8.46814	15.4428	9.91558	8.41301	11.942	11.5951	15.0249	12.1536	10.5529	5.91497	6.31069	5.9829	3.84669	6.42254	10.3119	14.3542	5.809	12.8672	14.9051	15.9894	8.54535	7.79529	7.76604	8.52317	9.49014	12.9018	14.6307	7.65012	10.0324	8.06193	6.25104	13.4548	6.83503	10.0888	8.09014	9.07728	12.5631	7.19721	8.28635	7.99777	12.5922	13.0781	11.3047	6.40552	13.2803
10034711	0	13.3192	8.62688	9.0723	7.99462	14.7404	9.69016	8.68811	12.0379	13.5942	13.9302	11.725	11.5396	6.51336	7.8997	8.31466	5.43566	6.52927	10.3575	14.425	7.29954	13.4168	13.4242	14.545	7.81363	7.18874	8.29364	8.73879	11.0172	11.9228	13.0658	9.04473	9.4346	7.41964	7.88269	12.9293	8.31629	10.1129	7.53246	9.65066	11.9529	7.75379	9.377	7.64703	12.011	11.5895	10.7698	9.95044	13.1699
10034724	0	13.1975	7.0161	8.84234	9.46501	14.9526	9.27177	7.74576	11.5791	9.34403	12.8536	11.4092	10.6831	3.89356	7.81659	6.75041	3.98568	4.96338	11.0093	11.0237	5.56169	13.2855	14.1041	14.589	9.61187	6.21878	7.3293	7.73979	7.06338	12.2182	13.5013	7.48909	8.97503	7.54305	8.5209	12.2127	6.88056	10.8017	7.09238	8.69302	12.4479	7.20158	8.68144	7.97217	11.8934	11.6826	10.9941	10.9575	13.2461
10034759	0	12.7842	6.31063	7.37509	7.83316	14.8589	8.71852	6.98907	9.36345	9.32097	14.3793	12.168	10.127	5.40888	6.66654	6.17057	4.93442	5.32153	9.87887	14.183	6.09212	12.6617	13.9898	15.676	7.55008	5.76713	5.48043	7.37587	7.84837	10.8809	14.2901	7.43673	9.30383	7.25167	5.63839	11.6741	5.62874	9.79808	6.31953	8.21645	12.8443	6.86592	7.31922	7.65325	11.7355	11.4749	10.7852	6.64223	12.4446
10034773	0	11.2103	8.40121	8.60252	7.79163	14.2603	8.06205	6.97128	7.21477	10.0353	13.8748	9.37753	9.60886	8.84413	7.32926	9.31525	6.23665	7.65706	11.5148	9.25331	6.42494	13.2152	12.4073	11.2052	8.41727	4.94195	9.96927	8.11825	7.52558	8.10755	10.2488	5.85217	9.38482	8.44488	8.33327	9.45421	5.19904	8.27276	8.24062	10.0908	10.6316	9.02456	5.28876	8.29989	11.3456	8.83314	8.9507	12.8649	10.0346
10034777	0	14.0224	8.64191	9.1056	8.13	14.6709	10.4724	6.87596	10.2596	11.8745	14.4327	13.0601	11.7991	6.41718	8.26706	8.18522	4.89598	7.60028	11.353	13.4173	6.45245	14.4928	14.2988	15.4826	7.99952	5.41988	9.86071	7.80439	10.5878	10.9205	14.3472	8.98714	11.2003	9.70329	8.67338	12.6706	6.35172	11.0682	7.2617	10.9224	13.3348	8.87916	8.13121	9.05984	13.4885	12.54	11.7859	10.234	12.7951
10034778	0	15.0049	8.78637	10.2322	10.0006	15.2331	11.0689	8.35089	12.4389	12.2899	15.3085	14.0273	13.387	7.08361	8.70025	9.43574	5.4691	8.00037	11.3773	13.9445	8.20523	15.185	15.1285	16.1393	9.11136	8.31159	9.21262	8.6114	9.11914	12.7989	14.7982	9.33466	11.9276	10.0896	8.18892	13.8587	7.79461	11.5506	8.58837	11.5883	14.0948	8.45898	10.1963	10.5221	14.1285	13.8525	11.9773	10.5018	13.6923
10034779	0	16.2322	9.75167	9.49827	10.6565	16.6596	9.83334	9.35272	11.738	12.3968	15.9478	12.8057	12.7765	6.36976	8.06654	8.01944	6.4931	7.54965	10.8186	16.1785	7.45764	14.697	16.5983	15.5238	7.75431	9.09358	7.8432	10.0113	12.1162	12.0774	16.0646	9.93022	12.8968	10.7087	8.0031	14.5375	6.8502	11.4335	8.40164	11.1649	13.1863	6.95173	9.66533	10.7067	15.3673	15.5142	13.4417	9.17688	13.3001
10034780	0	8.57876	4.94495	5.3864	5.50134	14.8209	5.73192	4.46166	5.67551	7.28835	13.6681	9.40903	6.56721	4.73639	4.81168	7.9377	5.53543	5.59431	6.59018	6.80484	5.19904	11.4351	11.3218	11.5329	5.42797	4.6761	7.36533	4.60075	5.34529	6.43706	9.35749	5.85245	6.9726	8.87665	5.76429	7.892	4.45969	5.56809	4.44221	10.2193	12.3279	7.01623	4.13906	4.99539	12.7778	7.5136	11.9369	6.43441	7.87275
10034784	0	13.4465	8.45667	9.55937	7.88291	16.0281	9.7657	8.64212	12.7603	13.5854	15.0231	13.1617	11.7835	6.87848	9.18252	8.88539	6.68191	7.77047	11.0871	15.006	6.68159	13.7844	14.203	15.7113	9.0346	8.3212	8.88251	8.51581	11.083	12.5916	14.2903	7.45898	10.1867	8.29451	7.88451	13.8244	8.51552	10.2951	7.7172	9.4564	12.9708	8.43553	9.8264	9.29881	12.7466	12.549	10.179	11.2603	13.5062
10034788	0	14.3605	6.43934	10.7639	9.24688	14.798	10.9984	9.32383	14.2859	13.5247	15.2451	13.7621	12.6746	7.77276	10.459	8.26697	3.96468	7.70923	10.9875	13.2374	7.06128	14.742	14.6509	16.3803	8.86272	8.85448	7.47309	9.56209	11.9825	14.3295	15.0183	9.04124	10.8006	10.091	8.03956	14.9384	8.55925	12.2921	9.62296	11.1374	13.8364	9.52823	9.50397	9.72994	13.5343	13.5866	11.2503	9.20956	15.2113
10034789	0	14.9483	7.66891	11.0596	9.9185	14.8665	11.7742	9.65839	14.0807	12.714	15.1891	14.0473	13.3387	5.83448	9.6296	8.96677	6.27396	7.32458	12.1182	13.5727	7.16867	15.1425	15.0956	16.2616	8.80174	8.67588	6.34887	10.2231	9.32474	14.0154	14.917	10.4865	11.9491	11.1896	8.74564	14.5356	8.7363	13.0313	8.90551	12.1345	14.1213	8.8011	10.4339	10.6615	14.2979	14.1146	12.9059	9.4787	15.3211
10034793	0	14.0602	7.21652	9.86979	10.4081	14.7985	9.70819	8.4081	12.2927	9.86473	13.9347	12.6367	12.0422	5.24785	7.73443	8.54191	3.87096	6.67409	10.6315	12.0547	6.11614	14.2281	14.703	15.3343	8.39303	7.21463	6.05858	8.5882	6.9776	13.108	14.2851	8.99804	10.4391	8.76571	7.65643	13.5288	6.71497	11.6915	7.52286	9.65089	12.7954	6.29974	9.65198	9.02665	12.8076	12.7268	11.1337	7.92856	14.2848
10034795	0	13.7718	8.49912	8.79301	7.68357	14.6506	9.69696	7.9372	11.0947	12.9677	14.754	12.5558	12.29	6.75618	7.74091	7.78084	5.02032	7.05363	11.8535	14.3396	6.83792	14.484	14.4115	14.6295	8.02442	7.39281	8.70608	8.15373	11.2711	11.9844	13.3666	9.78299	10.8754	8.9525	7.7876	13.2339	7.42003	10.6441	7.96505	10.5848	13.1748	7.82889	9.93047	9.30848	12.9513	12.4169	11.7047	8.34952	13.3327
10034890	0	14.2052	7.60432	8.74806	8.21384	15.9513	7.99345	6.92441	9.35982	10.9311	15.2531	11.4868	11.4739	6.15299	7.43078	7.8792	5.57752	7.36507	11.4293	14.4801	8.00576	13.9575	14.7172	13.6161	7.74301	5.8874	8.23017	7.82769	10.1201	10.6866	14.304	8.14224	10.7648	8.38182	9.63259	12.8881	5.82601	9.90468	7.46852	9.40404	11.9561	7.76873	8.38502	8.54343	12.9875	13.408	9.9013	9.47878	12.1582
10034918	0	14.6915	8.71606	8.92283	9.63216	15.516	9.67682	8.84141	12.954	14.1114	15.2642	12.607	11.6739	5.05507	6.87295	7.17395	4.02591	6.65282	10.8405	16.0451	7.32151	14.0076	14.8803	15.9827	7.50294	8.76485	6.32023	8.74353	12.9594	13.1097	14.2927	8.1771	10.8491	8.45928	7.37257	14.8258	8.35957	11.2192	7.68241	9.29019	13.0335	5.75039	9.68388	9.49531	12.7081	13.6672	11.6495	7.56212	13.6777
10034969	0	14.3994	11.0836	10.5036	8.9057	14.3207	10.2578	8.9421	12.1	14.5998	15.3813	13.8429	13.3138	9.16411	10.7074	9.15199	5.05011	7.87797	12.6445	15.5689	7.52723	15.0445	14.7986	15.8049	9.12176	7.83289	8.90377	9.20854	12.3217	12.7881	14.2567	10.204	12.2643	9.4262	9.09679	14.199	8.97832	11.3141	8.85018	11.6605	14.2707	10.7866	10.8477	9.67366	13.5722	13.507	13.0451	11.1556	14.0899
10034980	0	12.539	5.16651	6.88683	5.25724	14.523	8.29222	6.25609	7.58417	7.69401	10.887	9.89019	9.75963	5.94743	5.67008	9.19942	4.33693	5.44444	7.69141	7.35468	5.56285	14.4282	14.2092	13.2531	7.179	4.45035	7.6107	6.18783	4.5843	7.41916	11.9984	6.10005	9.5532	8.77371	8.05323	9.36621	4.72405	9.91526	7.25695	11.1743	12.1139	8.47897	5.95919	5.44109	13.4759	9.51126	9.77747	9.12417	9.90949
10034991	0	14.9866	10.623	11.1905	10.2561	15.6124	11.9125	10.0437	13.8752	14.2389	14.9358	13.2894	13.2097	7.29416	9.64481	9.07868	6.21263	8.04422	11.9715	15.0239	11.3638	15.1135	15.6121	16.5976	9.59973	9.45966	8.54997	10.1638	12.7776	14.4367	15.2369	10.6235	12.8008	10.7391	8.67177	15.5564	9.2372	12.2864	9.28799	11.889	14.4415	9.54051	11.6601	10.3237	14.2822	14.6253	12.8016	10.2505	15.1237
10035045	0	15.4537	10.4966	8.97482	12.672	16.2478	9.87318	10.2273	13.8548	12.3188	15.6377	12.1771	12.4178	6.33054	6.67914	6.92752	4.40946	6.23433	10.9723	15.6808	5.69583	14.4645	16.1506	15.2503	8.31795	9.83498	6.48251	10.6422	11.5116	13.9191	15.3012	8.86511	12.2285	9.97034	5.67519	14.7952	7.53598	11.2724	8.88785	9.65884	12.247	5.49057	10.1067	10.0698	14.3943	14.7428	13.6317	7.68805	13.6253
10035115	0	13.5214	7.51564	8.7696	7.75357	14.7448	10.3019	8.67667	12.1585	10.8055	15.0844	12.9494	10.3687	6.43646	8.5767	6.31354	4.09845	6.88285	10.4161	13.9235	6.24988	13.1663	14.1697	16.1378	7.17415	7.20399	6.3923	9.04425	8.44445	12.5408	14.7863	7.27522	10.4434	9.18581	7.43419	12.7994	6.38569	11.5416	7.88204	9.87273	13.065	9.2953	8.29668	8.91913	12.4623	12.5648	10.9402	8.50891	14.0724
10035130	0	14.7936	8.24236	9.59404	9.93669	15.9612	11.7949	9.17345	13.305	12.4351	15.7031	13.4411	11.9083	5.54151	9.20319	7.91849	3.96643	7.50557	11.2651	15.6193	8.24017	14.0118	15.3823	16.3059	9.70073	8.78554	7.53761	9.33847	11.4716	13.4603	15.3621	8.98102	11.9323	9.82386	8.29301	14.8032	8.1876	11.5568	8.76017	10.1905	13.2235	8.75454	9.24849	10.5215	13.9508	14.3178	11.9083	9.34772	14.6025
10035135	0	13.8565	6.1242	8.50193	8.19024	14.507	11.7798	8.61487	13.7002	10.1189	14.3559	13.1054	12.4523	3.88567	8.14783	7.73928	5.35025	5.88796	10.6748	12.1836	5.25984	14.468	14.83	16.2512	9.47125	8.78107	6.9399	9.13594	8.01829	13.9602	14.7518	9.20774	11.3013	9.88361	8.39348	13.7002	6.37532	12.7628	9.26053	10.7991	13.5446	8.38428	9.94814	10.2795	13.8834	13.4298	11.0505	8.34401	15.1344
10035149	0	14.6093	10.7466	9.43728	9.72831	15.9348	10.1191	9.41161	12.7875	14.2987	15.0442	12.5606	12.2829	6.57102	8.90498	8.33938	5.23565	5.84915	11.935	16.0593	7.62039	14.184	15.551	15.3423	7.02186	9.11697	7.66803	9.37812	12.7063	12.7261	14.7261	9.43097	10.905	9.37808	7.59927	15.124	8.31573	11.3735	8.00782	10.3746	13.3786	8.96197	11.2018	9.41551	13.632	13.2175	12.6813	9.06434	13.9144
10035150	0	14.4441	7.15292	8.45874	9.75134	15.3983	9.90072	8.4845	11.3928	9.91505	14.6413	12.2619	11.9128	5.17245	8.41472	9.98467	4.07202	7.1547	9.81479	12.6627	6.65476	14.5564	15.0886	15.2283	7.414	6.72518	6.6568	8.77251	8.34771	12.0439	14.4495	8.72681	11.0609	8.986	8.42412	12.4858	4.38867	11.2576	7.96577	9.98152	13.2817	8.61463	9.57784	9.2709	13.5025	12.9023	11.5982	10.6923	13.6477
10035151	0	14.9287	10.1623	9.90508	9.20822	15.9606	10.9663	8.98873	12.3553	13.3033	15.3535	12.6423	11.871	7.69051	8.99247	8.44697	5.35138	6.76457	11.5513	15.5874	6.98618	14.2619	15.5346	15.6012	8.3031	7.90772	7.92384	9.45962	13.0448	13.1027	15.2732	8.55256	11.4605	9.69587	7.89811	14.0136	7.90301	10.9775	8.7315	10.5228	13.7822	8.35739	9.75081	9.79395	13.7662	13.6657	12.9677	10.1187	13.8769
10035158	0	14.9999	7.23335	10.9694	9.98173	15.546	12.1324	10.627	14.9329	13.8224	15.4264	14.6744	13.6823	5.25149	11.1585	10.1639	5.55566	8.12885	12.1419	13.8981	8.30659	15.4044	15.5586	16.519	10.7649	10.0175	7.4594	10.5968	11.8386	14.8863	15.4424	10.8502	12.4329	10.9494	9.91022	15.5123	10.137	13.1486	10.254	12.211	14.6018	10.9595	10.5105	11.3669	14.7422	14.5056	12.4136	11.1397	15.7834
10035174	0	13.259	5.92481	6.85827	6.29961	15.2545	8.8227	6.06033	6.75868	7.41784	13.9856	10.9748	10.1744	3.74707	4.96966	6.36298	4.71946	4.97141	9.04105	10.5577	5.03576	13.477	14.401	14.6758	5.68969	4.70476	5.29649	6.89919	7.31109	8.52301	13.8317	5.83688	10.1833	7.86044	5.50354	9.65525	4.84659	9.62977	6.82341	8.8388	12.4812	6.65099	5.54124	7.1255	12.6999	11.2177	10.6161	7.37511	10.9323
10035301	0	14.517	9.98939	9.10731	10.0791	15.5909	10.5108	10.0302	12.4721	12.6891	15.132	12.4555	12.5293	4.01033	9.47352	7.00632	3.95028	7.57253	11.5511	14.462	6.84833	14.6351	14.9495	15.7657	8.15061	7.80626	6.75527	10.3127	11.0068	12.7199	14.9381	8.77458	11.7051	10.1029	7.98556	13.213	5.55928	11.898	7.60359	11.1644	13.3258	8.51829	9.8459	9.51782	13.4291	13.8574	13.086	9.33526	14.6896
10035359	0	12.0983	6.11634	6.96371	7.55298	13.5269	10.0982	7.17249	11.4949	9.68471	13.0308	11.2785	9.84959	4.76246	5.23086	6.43419	3.74975	6.08474	9.07757	12.1636	6.06525	12.5027	13.3449	15.7683	6.61674	6.38038	4.67723	7.32349	6.93387	11.6979	13.4717	6.02649	9.44347	7.35712	5.72042	11.9949	5.03448	10.4934	6.45152	8.62414	12.0911	5.11877	7.54035	6.80921	11.5169	11.2363	10.0437	6.03318	12.9485
10035716	0	14.1461	7.36407	9.18992	8.77772	15.3442	9.98413	8.49771	12.3633	12.5043	14.1602	10.7566	10.5749	5.77437	6.72721	7.62363	4.44619	6.06536	10.1895	13.6319	5.06342	12.7081	14.2543	15.6938	8.52999	7.63949	7.14985	8.55696	11.9117	12.5313	14.2233	7.7244	9.86328	8.31081	6.38953	13.4319	8.53788	10.4481	6.92431	9.21035	12.6533	6.55135	7.81713	8.84853	12.4035	12.5854	11.4559	8.56201	13.3612
10035743	1	11.9035	8.71571	8.63854	7.91779	14.7542	8.92035	7.19665	10.4142	11.3548	14.017	11.2519	10.3007	6.48374	6.79358	7.76034	3.91774	6.84098	10.2864	14.7658	5.38841	13.0097	13.5694	13.2214	7.66373	5.89325	5.94114	7.45004	8.30676	10.2123	12.6304	7.96006	8.83428	6.66513	6.09788	11.9372	6.99252	9.86632	6.90594	8.52137	11.7881	6.3656	7.87603	6.74615	11.8512	11.4614	10.7386	6.61238	12.5279
10035772	0	16.0627	7.51349	9.64105	10.8124	16.5113	9.8834	8.57209	12.4152	11.119	15.8591	11.5962	12.4557	5.01917	7.71898	8.15942	5.35819	6.8562	10.649	15.1328	6.95134	15.2458	16.1629	15.1539	6.149	8.75626	6.38707	9.05085	12.8177	12.5745	15.6261	9.43849	13.2709	9.9975	7.81743	14.9925	6.22128	11.5445	9.01585	9.97035	12.6991	6.56127	9.21342	10.7052	14.5657	15.2583	12.3962	8.20181	14.1042
10035921	0	14.5114	8.61417	9.66999	9.59708	15.7744	10.6802	8.41357	13.6737	14.1509	15.6237	13.6837	12.3777	6.53961	9.11191	8.38802	5.80007	7.09096	11.529	15.9819	7.47307	14.4005	14.8575	16.1109	8.10147	8.82516	8.53851	8.4939	11.9533	13.4161	14.8966	9.7107	11.4199	9.44667	8.52259	14.752	8.36147	11.5274	8.43436	10.6433	13.2707	8.52166	10.7385	9.21858	13.4422	13.4939	10.727	11.0565	14.1271
10036217	0	13.7594	6.92035	8.10163	8.28333	15.5546	9.16936	6.57105	10.456	11.6203	15.3113	13.4307	11.9418	5.83221	7.89308	8.16152	4.76977	5.33485	11.3795	14.9769	7.17838	14.2373	14.5916	16.05	7.00304	6.5266	5.74755	7.04945	8.85778	11.6584	14.8187	7.88737	11.2615	8.57516	7.75829	12.8328	6.8093	10.3482	7.84743	10.1231	13.8469	7.50852	8.35802	8.84637	12.9883	13.0798	11.2583	8.47886	12.8952
10036248	0	12.6786	9.92723	8.3653	10.8326	14.0137	10.4767	9.64806	13.5988	10.8215	14.1631	10.5431	8.91945	4.17911	5.6089	8.01995	3.85699	4.32783	9.3822	14.7242	6.41358	11.8458	14.1148	15.3028	7.50281	7.77764	4.8489	9.69246	9.39823	13.3814	13.4191	7.19345	10.2035	8.24562	5.95003	13.7288	7.66523	10.6806	8.48727	7.4002	11.5714	5.26025	9.45981	7.84804	12.0888	12.0556	11.4901	6.12267	13.6306
10036331	0	16.2562	9.101	9.24369	10.2106	16.5752	9.8787	8.86768	11.815	12.1193	16.1523	13.3825	13.4316	7.00393	8.22171	9.08529	6.70984	7.86213	11.6111	15.8419	7.24796	14.9349	16.5108	15.303	8.73174	8.53176	8.97082	9.98627	10.6454	12.1088	16.1972	9.95575	12.9009	11.2989	7.5616	14.2978	6.14429	11.9177	9.38057	11.4264	13.6741	7.21872	9.9021	11.001	15.6719	15.1962	12.8244	10.3627	13.8747
10036338	0	13.3922	9.24278	8.36233	8.5137	14.7688	8.90306	7.49112	10.8045	12.6007	14.475	12.7026	11.7114	6.29295	8.58624	7.79356	5.86948	7.69576	11.007	14.937	7.23583	13.8108	13.7195	14.7677	8.68449	6.76573	8.8301	7.70309	9.95082	11.1517	13.6102	9.57902	10.4371	8.6112	7.38715	12.9551	6.66952	10.2906	6.91193	9.79724	12.1439	8.0757	9.02007	8.1582	12.4577	12.2828	10.9361	11.1096	12.7173
10036341	0	13.9697	7.38495	8.34359	8.57606	15.827	9.24364	8.29023	12.0124	11.9046	14.7767	12.779	11.7133	7.80225	9.0179	8.79334	5.71905	7.86622	10.707	13.3264	7.47641	13.3872	14.3739	15.5225	8.11087	7.33203	9.46198	8.92907	10.3679	11.8727	14.7823	8.7015	9.99694	8.25004	8.50373	13.3808	7.09538	10.3429	7.95963	9.87769	12.9891	8.68833	8.95276	8.70791	12.6018	12.7422	10.1198	12.8029	12.7559
10036368	0	15.5862	7.73834	9.42912	10.2285	16.4225	9.50407	8.95142	12.1475	11.6425	15.5736	10.3895	12.0588	4.95805	6.93565	7.16191	4.71474	5.43429	9.27887	14.9724	5.8225	13.6201	15.8473	14.8431	7.38089	8.8013	7.24295	9.53532	12.0923	12.9966	15.3101	8.11006	11.4605	8.6382	6.75409	15.287	8.10622	9.78818	8.17788	8.88826	10.6685	7.17043	8.97514	10.3102	14.4063	15.2813	12.2037	7.31284	13.3031
10036419	0	14.2478	7.26394	9.09347	8.06482	14.5206	9.72465	6.96153	11.193	11.608	14.3322	13.2565	12.5427	4.24496	8.52811	8.26707	3.89113	6.12495	11.6627	12.376	6.90794	14.7082	14.4822	15.7731	6.68966	6.45398	5.83585	7.41617	9.31388	11.7993	14.3406	9.72768	11.1746	8.75803	7.7955	13.2398	5.73398	10.7863	6.56829	10.3878	13.8861	7.65519	9.00635	9.21212	12.8978	12.7274	12.112	8.34139	13.4221
10036508	0	13.9411	8.13779	9.28011	8.38053	15.0794	8.61482	9.7148	11.9303	12.9982	13.718	9.60665	10.8056	5.18836	7.82531	6.35419	4.0283	5.76179	9.71593	13.9523	8.21829	12.7692	14.3517	15.7866	7.28638	7.19578	6.68101	9.73747	12.9428	12.5608	14.6023	7.86533	9.23399	7.61886	7.61157	13.9611	7.98023	9.71305	6.3779	8.68052	12.726	8.28382	8.45608	8.77243	12.0117	12.6662	11.5949	8.4068	13.1375
10036550	0	13.0909	7.94283	8.74299	8.60809	13.7713	9.83595	6.37707	10.078	11.7969	13.8412	11.5146	10.793	5.87332	7.28708	7.15667	4.80085	6.62628	10.5301	13.9474	6.5677	13.2298	13.7124	13.8304	9.77154	6.21329	6.63391	6.66976	10.0531	11.7472	13.0274	8.2168	10.1011	8.23032	6.99985	12.467	6.83796	9.73669	6.31931	9.24766	12.089	6.37053	8.52386	8.33563	12.0974	12.3988	10.9833	8.06244	12.772
10036599	0	13.296	9.05365	9.21357	8.40546	15.0063	9.76637	7.29754	11.2581	12.3497	13.7073	11.9077	11.7539	6.33628	7.12814	8.24135	5.96735	8.87572	11.3717	14.173	7.62998	13.6744	14.1463	15.3864	8.39014	7.50745	9.05931	7.75372	10.2395	11.8441	14.0983	7.79505	10.8465	7.66908	7.08709	12.8753	6.59458	10.0534	7.60544	8.70684	12.428	7.21585	8.70356	8.32446	12.3183	12.3518	11.343	10.9361	13.1275
10036605	0	13.2825	9.37916	8.72894	8.21711	14.5962	10.2405	8.31034	10.1115	12.4404	14.7179	12.492	11.319	6.3698	7.25047	7.19	4.42109	6.3721	11.2661	14.8773	7.39721	13.6654	14.1218	15.1394	7.43252	5.58126	6.41243	8.4001	10.7167	11.16	14.3062	8.58979	10.1536	8.77948	7.31394	12.3195	6.14004	9.97738	7.18432	9.55544	13.7152	7.85381	8.86142	8.37048	12.2975	12.4275	11.4456	7.99423	13.2101
10036643	0	14.8826	7.32324	10.0196	10.0443	16.0405	10.7726	9.02487	13.0673	12.8066	15.4756	12.9351	11.905	7.17985	7.08008	6.84001	4.37288	5.26795	10.884	14.4383	6.7811	13.8984	15.4011	16.3602	8.27893	8.45622	6.62607	9.4108	12.526	14.1284	15.6003	8.7796	11.5042	9.50497	7.35374	14.9264	8.71428	11.0881	8.46967	9.99377	13.3329	6.91448	9.40531	10.0357	13.6161	14.3851	12.2028	6.97646	14.1895
10036715	0	13.4293	10.3054	9.16567	8.5696	14.6491	9.4171	8.69929	10.9758	12.7513	14.9234	12.9072	11.7193	5.08661	8.11527	7.64648	5.08929	6.99238	11.255	15.4821	7.6558	13.9589	14.4356	15.6777	8.45021	7.25598	6.77712	8.68974	8.79388	12.2463	13.8977	8.82637	10.5627	8.19442	8.17729	13.1877	7.19409	10.6315	7.34159	9.47486	13.281	8.01524	9.13724	7.91985	12.1433	12.1505	12.1424	8.97812	13.1997
10036721	0	15.698	7.88442	10.0633	10.6431	16.3661	10.9894	8.8634	13.1379	13.014	15.81	14.0359	13.2617	6.0573	9.58557	8.93337	5.24375	6.98489	11.6673	14.7173	9.97898	15.5327	15.7472	16.2646	8.30997	9.09948	7.77012	9.18959	14.3516	13.4406	15.9698	9.75565	13.4005	10.7762	8.67706	15.2402	7.12727	11.7655	8.53133	11.0713	14.3853	8.37006	10.3589	10.8533	14.6164	15.4006	12.9995	9.9741	14.0434
10036723	0	13.9216	9.74727	7.79902	6.88601	15.2058	8.88879	8.07311	8.17912	10.2497	14.8195	10.6326	10.5322	5.14617	4.78078	7.81345	4.47722	5.88711	10.7099	14.8764	5.87078	13.5489	14.7977	14.1947	11.2596	5.29642	7.02883	8.05741	10.122	9.62818	13.6431	7.56785	10.679	8.34921	5.61656	11.0764	4.95289	9.86287	7.37279	9.9354	12.2872	6.83778	7.13772	7.18059	12.7365	12.1781	11.9186	7.80914	11.9679
10036732	0	11.4995	7.26283	8.23237	8.3526	14.3346	8.72863	7.7629	9.69358	8.17145	12.4269	7.3684	9.48444	8.08648	7.50986	8.18271	6.24593	8.05963	9.78138	9.29296	5.93345	12.0244	12.8824	11.522	8.56858	5.08848	10.9149	8.54612	4.94528	8.31453	10.1887	6.35517	8.00429	8.12108	9.0904	9.58018	6.58597	9.11528	6.93633	9.86479	8.6139	8.55247	5.91291	7.40365	12.762	10.0405	9.75449	11.5622	9.51597
10036737	1	12.8024	8.61213	7.46441	8.05824	14.439	9.01492	7.92588	10.7593	11.543	14.066	11.6696	10.6815	5.64561	7.60299	7.18667	3.85332	6.28236	11.291	15.4437	5.68443	12.9785	14.1095	13.9469	7.58927	5.82562	6.02922	7.79592	7.91237	11.6714	13.0772	7.37794	9.51275	7.6814	7.22804	12.4018	6.0329	10.0512	8.16769	9.23984	12.0638	7.60744	8.81743	7.62651	12.3834	11.6753	11.0118	7.93383	13.0031
10036746	0	15.5392	8.64239	9.23394	10.2792	16.4514	8.88434	8.21304	11.9077	12.9617	16.0243	12.4876	11.8573	6.27292	8.14331	8.26402	6.13365	6.95643	10.6213	16.3239	7.87891	14.0659	15.7039	15.6285	9.01211	8.67151	8.74199	8.41626	12.1662	12.0652	15.8092	8.89244	12.161	8.95132	7.67209	14.9771	7.77233	10.2893	8.38959	9.82686	12.4996	7.54199	9.99796	10.0963	13.9829	15.0245	11.1669	10.1121	12.3859
10036751	0	14.5389	7.96652	10.085	9.58609	15.2524	10.7342	8.48681	11.8742	11.4042	14.5563	11.5052	12.1037	5.77737	7.17433	8.73264	3.9619	6.85249	10.7727	13.8605	6.63462	14.3605	15.121	14.7805	8.44069	5.86267	7.16044	9.2921	9.481	12.0738	14.3048	9.04752	10.9317	9.24486	6.45823	13.0616	7.187	11.6775	9.08747	10.2045	12.7924	8.50713	8.23711	9.42421	13.6801	13.1112	11.9699	8.33575	14.5543
10036752	0	12.9214	8.17336	8.1619	8.26397	14.4101	9.5307	7.29176	10.445	11.7734	14.5929	11.0117	11.7283	7.80704	7.96478	8.80531	5.51061	7.49767	10.5196	14.2972	6.58113	14.1525	13.807	13.3352	8.63169	6.24808	8.92748	7.91535	7.9701	10.7066	12.4639	8.27483	10.4554	8.58832	7.7978	12.3478	6.41718	10.4933	7.8808	9.83272	12.3836	7.30726	9.0453	8.13814	12.2924	11.6552	10.0314	10.7798	12.0202
10036755	0	14.0959	9.69458	9.96374	8.77504	15.4776	10.5498	8.98592	12.8	13.2219	15.4354	13.3652	12.1466	7.02378	7.9812	8.99262	6.22445	7.81838	11.7247	15.6827	7.0547	14.5125	14.7622	16.1653	8.61394	8.15479	10.9589	8.99178	10.1878	13.0717	14.8048	9.08014	11.0268	9.58711	8.82494	13.8402	6.73585	11.1049	9.10346	10.6141	13.7998	7.69477	10.5178	8.68286	13.1429	13.1625	11.5843	13.0347	14.2335
10036760	0	14.9303	8.08947	9.74184	9.77333	15.4757	10.7367	8.54101	10.5627	12.5107	15.5529	12.9595	13.2477	4.38929	10.0637	9.25597	4.10668	7.50397	11.7921	14.7308	5.85015	15.7598	15.5216	14.2816	7.70002	6.27715	7.16575	8.66196	10.8044	11.8627	13.9409	10.6158	12.5016	10.3616	10.052	13.129	5.94605	11.8883	8.71199	11.3491	13.8172	11.3916	9.73542	9.11489	14.2653	14.0561	12.4586	11.6637	14.4215
10036777	0	15.4534	7.85731	10.0116	10.1473	15.6742	11.2622	8.45681	11.6183	12.0913	15.1294	13.16	13.7507	7.04824	9.13407	10.0098	6.26755	7.74612	11.9304	14.3007	6.94101	15.4723	15.3479	14.8117	9.10568	6.9106	8.14253	8.92969	9.711	11.9197	14.1467	11.2816	12.2588	10.8253	8.77311	13.3883	6.38376	12.4622	8.35356	12.0564	13.8003	8.11387	9.43286	10.2368	14.3721	13.8937	13.0644	9.40141	14.6067
10036780	0	15.9952	9.60702	10.9144	9.37272	16.3823	9.96229	9.40374	9.65651	10.9293	15.9381	11.6364	12.1441	8.0228	8.18156	9.44315	5.89992	8.22709	11.6548	14.9505	7.70671	14.7218	16.1332	15.068	8.32323	6.90321	9.51111	9.78435	11.3773	12.1935	15.3748	9.40272	13.0415	10.1721	9.56598	13.2288	5.40351	10.6434	9.58	11.2497	12.5078	9.7952	8.54703	9.21537	14.7868	14.3647	12.08	11.2674	12.9503
10036783	0	13.9886	6.67831	9.37683	11.4289	15.161	11.1872	7.6243	11.4809	12.4791	14.4461	12.2809	11.6644	3.95801	7.14217	8.90292	3.79639	8.09959	10.6685	14.6724	6.05048	15.1867	14.6989	15.8698	6.76134	7.40574	7.73861	7.72322	10.7971	12.1603	14.1218	8.50449	11.2466	9.26427	8.19973	13.9322	7.601	11.5269	7.2724	9.77554	12.5248	8.7245	8.39612	8.77825	12.9744	13.3949	11.4119	10.1304	14.0803
10036805	0	16.0792	8.15087	9.54268	11.1524	16.5403	9.36454	9.94204	13.6928	12.437	16.2885	11.1447	12.6612	6.07045	7.03151	7.37187	5.19916	7.12337	9.8898	15.9062	8.00061	14.9854	16.2804	15.3514	7.75144	10.9704	7.09634	10.2696	15.5262	13.302	16.2285	9.08128	14.0578	10.5352	6.992	15.9805	8.3	11.2935	9.4361	9.74176	12.5958	7.40983	9.27064	11.0607	15.3674	15.8946	13.1983	8.35017	13.199
10036929	0	13.8055	8.70182	8.23577	8.61347	14.9798	9.70556	7.79931	10.6435	11.7249	13.5139	10.1635	12.0126	6.74634	7.10255	8.01519	6.04437	7.17683	11.5847	14.2992	7.32604	13.995	14.2063	12.6627	8.53526	6.6126	8.97346	8.0955	9.97041	11.2204	12.4142	8.55903	10.5778	9.23879	8.27085	12.1409	7.716	10.86	7.31166	10.3349	10.9026	7.63922	8.59806	7.99201	12.9179	12.5189	10.9437	11.2887	13.0018
10036953	0	14.9187	9.75891	9.56884	9.10068	15.6571	11.1291	9.18359	12.5802	13.1167	15.3673	13.689	12.7929	5.62682	9.40372	9.10174	5.5849	7.06979	12.3169	15.8242	8.76073	15.0329	15.3417	15.8782	8.57835	7.63186	7.66966	9.21979	11.0142	12.7432	14.7264	10.3088	12.1232	9.84627	9.01629	13.9749	7.65208	11.9706	8.14897	10.9561	13.7683	9.97771	10.2053	10.0059	13.8936	13.8202	12.9635	10.0251	14.0947
10036981	0	14.5376	8.82837	9.35413	7.28466	15.9498	9.90782	7.30349	8.85735	9.79475	15.2871	11.0396	11.1859	7.90569	7.51462	8.17473	5.92448	6.83712	10.6252	14.371	7.07101	13.5858	15.308	14.3568	10.0615	6.01404	9.68894	8.68002	9.18357	9.7935	14.3947	6.75312	11.4821	8.44531	7.20319	12.4321	6.44831	9.87777	8.90417	9.4294	11.5678	8.30437	7.97132	6.68378	13.5239	13.1555	11.1347	10.9527	11.6248
10036995	0	12.4888	9.11826	9.39822	7.05996	15.1716	7.94598	7.00405	7.85773	10.5052	14.6399	11.9106	10.6436	7.36476	7.67394	9.89977	5.64795	7.90545	12.1156	11.7834	8.01336	14.8436	14.8543	14.2581	8.88671	4.38557	10.1222	7.409	8.46896	7.56021	13.6079	7.56088	10.2133	11.201	9.81921	9.79491	5.20332	9.58636	7.83867	11.8636	12.6312	9.50488	6.17865	7.49287	14.6596	9.80318	11.9303	12.5976	9.9311
10037058	0	14.7658	8.48032	8.68197	9.16322	16.301	10.0584	9.31541	13.9326	13.4845	15.6771	13.3872	11.8222	6.29201	8.24533	8.48897	6.06895	6.50745	10.7425	15.5552	7.08364	13.6925	15.1437	16.4289	8.87918	9.2675	9.1033	9.19292	12.6675	13.7858	15.2071	9.4931	11.239	9.5728	8.17404	14.8086	8.75154	11.3504	8.53646	10.464	13.0966	8.11318	10.5357	9.8906	13.5951	13.7842	11.1527	10.4257	14.1058
10037065	0	12.3717	8.54362	8.19825	7.33792	14.1056	4.45923	4.89695	9.53002	11.8258	13.4469	10.6609	10.4187	4.35368	7.80125	7.18357	4.53269	7.00781	10.5514	14.0741	5.11366	12.6112	12.9906	13.0013	7.1703	5.80573	9.46253	6.48607	9.72299	10.3963	12.3721	7.74089	9.47124	7.09391	8.17141	11.9821	6.89045	9.42739	6.77738	8.77894	10.8705	7.15377	8.5622	7.5794	11.3995	11.4496	9.36346	10.5233	11.1572
10037070	0	12.5305	7.54673	8.19	8.51903	14.5672	6.51471	5.37553	10.1914	10.6719	14.3171	11.6454	10.5283	6.93109	8.06238	7.23051	6.36275	7.30774	9.7156	12.4178	5.72167	12.2189	12.591	15.1956	7.72056	4.61783	8.64419	7.2024	9.73673	10.5609	13.3244	6.98354	9.0313	4.23266	6.91629	11.6219	6.45414	8.2351	7.02262	8.65991	10.7619	7.32814	9.58956	8.34644	11.3613	11.2137	9.41834	9.95333	11.8284
10037074	0	11.1423	7.62071	9.20512	7.68111	15.0122	8.41026	7.06154	7.41261	9.71424	13.0218	9.77461	9.34201	7.36612	7.13353	7.36419	5.01382	8.16869	13.4109	11.1257	6.47065	10.71	11.7266	12.4334	8.75159	5.30203	10.4935	8.43091	8.4575	7.37355	11.7942	5.88406	7.44181	7.82105	8.6702	10.0196	4.74626	9.84943	6.25257	8.81538	8.67381	8.14699	6.81954	6.08988	9.75216	9.85567	8.72871	13.1176	10.4724
10037090	0	13.7403	7.96154	9.12621	8.54112	14.4366	10.1179	8.07143	11.0721	12.6516	15.1867	13.8058	12.3332	6.42866	8.05893	8.92915	5.92856	6.29919	11.3808	14.2163	6.31109	14.849	13.9188	15.9409	7.88125	6.92647	8.29998	8.63081	10.0725	12.1025	14.0933	8.90411	11.4705	8.90512	7.42258	13.1458	5.60069	10.9358	8.04276	10.2944	13.3659	7.49156	9.22659	9.30159	13.0028	12.8829	10.9733	9.43146	13.4076
10037110	1	11.8088	7.34195	7.51215	7.27283	14.3696	9.01284	6.91472	9.09141	9.16086	13.7204	11.2859	9.48061	5.71952	6.41664	6.48019	5.03862	6.32255	9.13864	13.5071	5.00427	12.0657	13.4076	14.522	7.08541	5.81054	6.91789	7.27119	5.46293	10.1247	13.1991	6.52959	8.62629	6.10078	6.24155	10.5709	5.11857	9.86863	6.7767	7.52393	11.6244	7.15609	7.59856	6.44988	11.3731	10.5224	10.0882	6.80151	11.8352
10037128	0	15.0902	7.80113	9.89546	9.88503	15.627	10.8233	8.99939	13.2519	13.708	14.8313	12.7426	12.7785	5.28403	9.14109	8.7225	4.44155	5.89178	11.4874	14.1798	6.81134	14.7297	15.3163	15.9565	9.07103	8.023	7.2002	9.23316	13.6406	13.5719	14.7076	9.39771	11.3649	9.45951	8.08692	14.7947	8.62674	11.3457	8.36808	10.3636	13.548	8.11395	9.2073	9.997	13.2793	14.2039	12.786	9.75775	14.3147
10037135	0	15.8763	9.80782	9.51169	10.5594	16.4981	10.4214	8.92084	10.6781	12.4575	16.3878	12.4182	12.8028	6.79243	8.50144	8.98168	6.37323	7.26066	11.1214	16.5909	9.02934	15.4269	16.569	15.0964	9.01524	8.41765	9.39493	9.16936	12.2581	11.5177	15.9404	8.24889	13.9209	10.4149	9.35521	14.811	7.04236	10.9796	9.94048	10.8551	12.3881	8.57892	9.13751	9.93694	15.5354	15.7043	12.3448	10.8761	12.9654
10037136	0	14.8546	9.73893	9.96413	10.1001	15.0674	10.4863	9.48893	12.7518	14.4237	14.2011	11.975	12.2793	6.83443	8.19738	8.46526	5.15575	7.61657	12.2553	15.2239	7.14693	14.2018	14.8774	14.9012	9.01726	8.18154	8.02364	9.47671	14.0333	13.1419	13.4602	9.43662	10.9104	9.05796	7.92348	14.56	9.79921	10.9818	8.62523	10.3718	12.227	8.10097	9.21865	9.99521	13.3197	13.4179	12.4701	9.99731	13.9921
10037269	1	9.07699	6.14104	7.29934	4.98369	13.7922	6.4325	4.83958	3.79348	6.80656	13.1664	9.07832	8.17179	4.42925	4.03049	6.61901	3.96421	6.33149	9.51118	10.1484	5.44127	12.0283	12.5076	10.1373	4.22417	4.26792	4.98497	6.05705	5.27561	6.87691	10.2913	4.22527	7.20574	7.08177	6.01301	7.50911	3.85604	7.37964	6.18607	7.99103	11.6276	6.62116	4.05514	6.13087	11.7234	6.3674	9.07084	7.14549	8.1251
10037299	0	14.4179	6.22277	8.58228	8.87237	15.5469	9.85752	5.65062	10.8755	8.21421	12.9383	12.4513	12.2592	6.53804	8.55405	8.48104	3.41346	5.73979	8.4958	10.6726	4.51444	14.2887	15.0083	15.2283	7.81274	4.4822	8.05027	6.96864	5.79273	10.8402	15.0954	7.41452	10.8264	9.6712	8.07495	11.9819	5.64466	10.8013	8.10274	10.665	13.6825	9.45719	8.74795	9.02556	13.7141	13.3708	9.92119	9.24827	12.5966
10037332	0	12.7995	7.71964	8.85483	8.44323	13.4381	9.90159	8.35935	12.4641	12.4312	13.3765	10.4968	10.0747	4.88694	4.4165	8.11506	4.65203	5.86888	9.87977	12.8691	5.47515	11.9604	13.6488	15.5269	8.28886	6.79834	6.08447	8.65066	12.5391	13.2705	13.1663	6.5699	8.79782	7.29626	5.98153	13.9248	9.00978	10.3815	6.8961	8.46987	11.4388	5.8281	8.53904	8.81222	11.4981	11.9121	11.3065	9.83948	13.7456
10037336	0	14.3586	7.53454	9.20539	9.24276	15.4902	10.4187	8.38206	11.3686	11.5204	14.8009	13.1783	12.5469	5.47197	5.52863	9.05181	3.99811	6.50898	11.5636	13.8914	8.01389	14.7389	15.1974	15.6751	7.47989	6.53793	6.01027	9.0035	9.30049	12.2055	14.8724	9.1952	11.4692	9.68277	7.09919	12.6966	5.84506	11.1564	8.60625	10.1347	13.8328	6.33632	8.46543	8.51086	13.5219	13.1874	11.7016	7.11937	13.2696
10037361	0	14.5781	9.03392	9.93703	8.94416	15.0551	10.522	9.12896	13.2386	13.3251	14.0757	12.1785	12.0129	6.23596	9.34185	7.41708	5.29961	8.04524	11.1608	14.3881	6.73696	14.4349	14.907	15.7935	9.9448	8.35165	9.06918	9.22857	11.2204	13.2065	14.2005	9.74254	10.9972	9.72099	8.19381	14.2124	7.65573	11.831	7.54472	10.9512	12.6833	8.60632	10.537	10.3831	13.2431	13.7177	11.7596	10.4512	14.2475
10037440	0	15.2439	9.77871	9.57282	10.1185	16.286	11.0069	9.61446	13.8121	14.2361	16.1445	12.4666	12.0693	5.92617	8.47009	7.75914	4.81752	6.77326	11.6902	16.2923	10.2953	14.0648	15.7731	16.234	7.21662	9.77174	6.44824	9.46957	12.8911	13.8825	15.605	8.31471	11.7458	9.32863	8.13152	15.5499	8.88442	11.7732	8.98362	9.91505	13.2521	8.48264	11.8442	9.95726	14.0502	14.7856	12.0894	8.9316	14.4008
10037489	0	15.6798	10.3656	10.9625	10.112	15.9798	10.8285	9.88982	13.6291	15.1397	15.9127	13.763	13.4308	5.93812	9.16955	9.17033	5.58018	7.12124	12.4234	15.9316	8.88103	15.2321	15.6428	15.9251	7.81838	8.71694	7.06551	9.87565	15.2195	14.0576	15.177	10.7635	12.5303	9.79105	8.91378	15.391	8.58036	12.1225	8.1184	11.2283	14.2443	8.89303	11.3733	10.4045	13.8744	14.7632	13.1102	9.50317	14.5076
10037493	0	15.1122	10.6765	8.15756	9.21766	16.1604	9.37646	9.01728	11.2557	11.4178	15.8593	12.0881	10.9115	5.8649	7.38364	6.68444	4.36632	5.59479	10.9558	16.1506	8.82423	13.256	15.6222	15.7642	8.15335	7.09518	6.25527	9.03358	10.2803	11.8648	15.4932	8.04211	11.3775	9.29854	6.55775	13.3129	5.56764	10.6937	8.02151	9.36398	12.981	7.28631	9.63126	9.30779	13.4597	13.7721	12.6831	8.86731	13.1655
10037494	0	14.4637	9.90611	10.2937	9.73743	15.4337	10.8359	8.61646	12.4403	13.5428	15.731	14.2453	12.7978	7.55716	9.45143	9.50369	4.8055	7.4684	12.6886	15.8765	8.86812	14.8929	14.832	16.2826	9.25297	8.47577	7.57489	8.43413	11.1125	12.9963	14.7566	9.91744	12.1771	9.54453	9.46112	14.3248	7.75134	11.8844	8.62085	11.076	14.3732	9.78003	10.482	9.96931	13.3224	13.7669	12.5321	10.9603	14.0431
10037541	0	14.3802	7.10422	8.40179	8.49362	15.2492	10.5531	7.95813	11.959	11.4629	14.022	12.2987	11.5125	6.1018	8.16176	8.47249	4.51267	5.99408	10.7681	12.8366	7.31265	14.0791	14.8267	16.0931	8.68776	6.23712	7.24809	8.79573	9.29459	12.5252	14.7364	8.10935	10.766	8.88767	8.13864	12.841	7.42026	10.8139	7.44512	10.341	13.3677	9.10043	8.8604	9.3094	13.4114	13.021	12.2728	9.51486	13.5384
10037549	0	16.1858	12.123	8.67916	10.6007	16.6396	12.404	10.7626	12.4718	12.3735	16.2957	12.4718	13.1592	6.73859	9.15629	8.92909	5.68356	7.34335	12.4199	16.336	10.2899	14.7662	16.4458	13.8298	7.69618	7.91855	7.76588	10.8867	11.4206	12.4792	16.0898	10.0113	12.4632	11.1239	8.93309	14.762	7.25438	12.0673	9.12036	10.8625	13.9027	9.4175	11.3349	10.5845	15.5963	14.886	14.0517	10.2646	13.8272
10037557	0	14.5383	9.55025	9.14543	10.4404	15.971	11.1738	9.57512	13.482	14.0516	15.2244	12.7319	11.7245	6.44015	6.97366	7.88882	4.0009	6.30418	11.7166	16.0733	8.81521	13.9489	15.3865	16.0455	8.01159	8.89317	7.01453	9.48082	12.6442	13.5781	15.0026	9.27825	10.5074	8.51036	6.89082	15.3289	9.31872	11.4012	7.85732	9.73983	13.3098	7.6334	10.7415	9.44734	13.5481	13.5823	11.9493	10.7118	14.5229
10037564	0	16.3184	9.11714	8.99987	10.7567	16.6307	12.0321	9.9007	11.4359	11.6013	16.1791	12.2493	13.1196	6.02837	7.79315	8.04468	5.58099	7.49654	11.4808	15.8626	8.14442	15.2536	16.5172	15.6071	7.1621	9.41517	7.41752	10.6015	12.2948	11.9822	16.2364	9.89162	13.7462	11.3223	7.4629	14.4234	7.3962	12.2129	9.37143	10.9979	13.5389	7.29661	9.08998	11.0631	15.5104	15.3021	14.3841	8.35689	13.1562
10037577	0	16.1773	14.2427	10.4276	9.6966	16.6177	12.2257	11.0838	12.9301	14.1608	16.2971	13.7006	13.465	5.82015	9.6694	8.38295	5.86743	7.82739	12.9462	16.2674	9.83026	15.1	16.3299	16.2649	7.40901	9.0424	7.76848	11.1149	11.7365	13.1678	16.3613	10.5965	12.8684	11.0008	8.97973	15.3834	7.16538	12.615	8.61993	12.25	15.0382	10.155	12.4033	10.9508	15.0028	15.3319	14.8173	10.1314	14.6723
10037608	0	13.4163	9.7926	8.89005	9.24912	14.203	10.764	9.91443	13.069	12.6768	14.9665	11.5319	10.4948	7.24013	6.66507	7.48614	4.14747	5.9041	11.293	15.6276	7.301	13.091	14.7358	15.6917	8.68717	8.29643	6.78251	9.93608	9.0573	13.544	14.2309	7.89	10.5387	8.9415	7.51495	13.7509	7.44465	11.7608	8.61195	9.11498	12.5248	7.32375	10.4739	8.15459	12.1666	12.837	11.7197	8.31998	14.4212
10037611	0	13.3297	7.21565	8.5053	8.36427	13.8307	8.88437	8.05558	11.2362	11.2852	13.267	11.6379	11.1633	5.97269	7.82126	6.85953	3.68134	4.6286	10.5293	12.3635	6.54831	13.2781	13.9256	14.9609	6.66007	6.22903	6.3454	8.34564	7.96539	11.8571	13.6219	8.56994	9.67091	8.35706	6.9843	11.9957	6.83394	10.2013	6.96092	9.2742	12.8643	7.52997	8.46004	7.63219	12.3733	11.781	11.6586	7.66572	12.535
10037624	0	15.3492	9.34566	9.01257	8.81166	16.3926	10.4682	8.21512	10.3019	10.7037	15.759	12.4897	11.7391	6.66721	7.9711	8.38871	3.80684	8.75193	11.4961	15.4909	6.72233	13.5483	15.8603	15.1107	10.1183	7.16734	8.15222	8.76007	10.9768	11.8198	15.4611	8.00385	11.9871	9.69814	7.70392	12.8943	7.72309	11.5045	8.98093	10.6569	13.3984	8.59793	8.66862	9.37971	14.3297	14.268	12.726	9.60539	13.4413
10037648	0	14.242	6.18329	8.44923	8.84611	15.3254	10.3005	7.87031	11.5272	11.9108	14.6821	12.377	11.4298	5.36422	6.80561	7.60533	4.30874	5.57068	10.7586	13.2452	7.31898	14.147	14.7797	15.3097	7.37134	7.16829	6.92633	8.46048	11.7928	12.0956	14.493	8.38383	11.1607	8.48074	7.09559	13.3612	5.97957	10.0437	8.48494	9.52518	13.0176	7.13208	8.54622	7.88898	13.1941	13.3147	11.4163	7.77327	12.6322
10037649	0	14.0152	6.42546	8.91142	8.79631	15.3899	10.3293	7.6434	13.082	12.1167	14.5404	11.6199	11.1259	4.58785	8.2343	6.21306	3.90256	4.804	10.1899	13.0479	7.48101	13.2999	14.8327	15.8696	8.35117	7.1341	5.84599	8.18583	10.8854	12.8951	14.6894	8.05098	9.79323	7.73963	6.73163	14.1704	7.90286	10.7247	7.68087	9.10497	12.7487	6.5238	8.85516	8.72962	12.6642	12.8485	11.0461	8.50701	13.3173
10037654	0	14.5537	11.6917	9.15641	8.14403	15.8463	10.7205	9.31793	12.4427	13.3183	15.5589	13.0412	11.8312	5.93296	8.53603	8.15698	4.80849	7.86561	11.6159	16.0059	8.95996	14.1271	15.2768	16.3389	9.28234	8.74216	6.28301	9.21654	9.74345	12.6175	15.0797	8.48544	11.4993	9.27046	8.1126	14.2475	7.87139	11.4629	7.40485	10.5425	13.8496	8.59995	11.5922	9.31611	13.0863	13.739	12.716	10.1935	13.9346
10037674	0	16.4607	7.53133	9.28354	10.3316	16.7072	11.1747	7.51247	10.9294	8.75846	15.9295	13.2887	13.2283	6.305	7.23887	8.73451	6.07989	6.86362	10.8087	14.2543	8.2939	15.2553	16.6753	15.3534	7.10893	7.74247	7.6196	8.69799	8.19883	10.745	16.102	9.31902	14.1084	11.4891	7.21406	13.1267	5.47735	11.8026	10.1208	11.2681	13.1971	7.37897	8.70009	10.6864	16.1295	15.6149	12.9038	10.3542	12.8163
10037675	0	15.8601	7.67209	8.95811	10.3841	16.5403	9.64746	9.02108	13.094	11.7894	15.5499	12.8573	12.4971	4.98025	7.09091	7.39931	5.83693	4.79898	9.64208	14.6182	8.21859	14.2773	16.2649	15.4742	7.23974	9.06588	6.49185	9.58242	10.8409	11.9257	16.2902	9.41887	11.4961	10.3106	7.22152	15.2856	5.79499	10.6702	8.19808	10.1599	13.3529	6.82251	9.23233	10.779	15.1193	15.2007	13.2445	7.12787	12.254
10037685	0	16.064	10.5975	10.3777	9.54857	16.4136	10.6804	10.1934	12.6428	14.0339	15.6783	13.5076	12.8588	6.26656	8.10244	8.90184	4.82451	7.41373	12.7105	15.6669	7.57809	14.6513	15.3079	16.2561	8.28212	7.57108	7.94033	10.1451	12.5537	13.6958	15.71	10.4038	11.3961	9.92629	7.75523	14.5398	8.20201	11.3915	7.30342	11.7013	14.8966	7.86139	10.3436	10.3436	14.0748	14.3335	14.1118	7.90905	14.2581
10037721	0	15.1623	8.0225	9.91347	10.4683	16.1787	11.0916	9.00142	12.9289	12.6264	14.7761	12.122	11.8668	5.6779	7.94566	8.22916	4.20234	5.41471	11.767	13.9792	8.03346	14.5754	15.6505	16.04	7.40999	8.9555	6.83433	9.44044	12.317	14.3267	15.7673	8.70503	11.9578	9.67997	7.27737	14.3312	7.35265	11.5271	8.49317	10.7519	13.0979	7.04152	10.2934	9.46506	14.2455	14.8237	12.9848	8.09783	14.1116
10037723	0	13.7663	6.57563	8.44669	8.59034	15.3695	9.51167	7.14636	9.54003	9.46634	13.1289	10.4414	9.80521	4.77352	5.2223	5.12122	4.83046	5.39746	8.90994	11.5428	5.44172	12.6041	13.999	15.1929	6.29488	5.97283	7.00045	7.44563	9.69182	10.4079	14.6327	6.73763	9.96222	7.66993	6.51628	10.9417	6.17381	8.98452	6.7349	8.36317	12.2965	7.30505	7.87569	7.90282	12.5538	12.1732	11.2874	7.06879	11.8001
10037724	0	15.2451	7.25453	9.14256	9.9518	16.1539	10.7999	8.10695	11.3847	11.3913	15.3833	12.7645	12.5351	5.40684	6.80166	7.9063	4.37844	7.05318	10.9039	14.7211	7.74682	15.0368	15.7046	16.0317	8.27669	8.32956	6.17427	8.86548	13.0758	12.5239	15.3051	8.451	12.5656	10.0597	6.33812	14.2492	4.68179	11.1138	8.46706	10.418	13.101	5.37577	7.82158	9.70872	13.9778	14.917	12.1285	8.2165	13.0511
10037730	0	14.6439	8.13103	9.17918	8.99531	15.8545	10.0841	8.78251	11.3568	11.5537	14.8967	12.5127	11.7572	6.11045	7.49856	7.88057	3.64351	8.45341	11.0088	14.7913	5.45434	14.2613	15.2574	15.6033	8.42286	7.59431	5.02334	9.15226	10.7618	12.2461	14.9567	7.98737	11.2934	9.50578	6.76849	13.0326	6.05187	11.019	7.89244	10.0637	13.6068	4.87327	8.50263	9.80811	13.7695	13.687	12.5666	8.87703	13.5451
10037733	0	14.3334	6.74432	8.73253	7.91051	15.7337	9.86318	7.08766	9.70088	10.9572	15.0551	12.5214	12.3376	5.52171	8.19361	8.16723	5.28281	5.55118	11.2195	12.917	6.66765	14.7505	14.9017	14.8195	7.73083	5.68748	6.97712	7.79855	8.93612	10.4732	14.1739	8.2121	11.4083	8.89555	8.37564	11.9901	6.16396	11.338	7.18975	10.4271	13.9727	8.52525	8.15212	8.95895	13.43	13.0922	12.1407	9.23233	12.8369
10037743	0	14.5504	8.77007	9.15947	10.6198	15.9511	9.39156	8.06595	12.0999	13.4142	16.0155	13.3177	10.7407	5.06983	6.56724	7.41994	4.88796	5.42213	10.717	16.2798	9.4839	13.7506	15.2409	16.3718	6.79946	8.38298	6.73167	8.07883	12.8497	12.8778	15.353	7.91982	11.675	7.9056	7.40932	14.618	7.14679	10.3713	8.09828	8.94822	12.6779	6.49301	10.1195	8.04099	13.3326	13.9705	10.7072	7.55983	13.015
10037747	0	15.746	7.92851	10.1835	11.645	16.4741	10.1917	8.671	11.4846	12.0614	15.7801	13.0941	13.1059	5.08823	8.4629	7.88858	5.13365	6.87099	11.3897	15.3757	9.18936	15.4008	16.0286	15.7417	8.423	8.54937	6.91134	9.29388	13.4017	12.189	15.6946	9.17824	13.1134	10.4111	8.46501	14.2743	5.64287	11.5721	8.70193	10.5543	13.4603	8.39804	9.0205	10.3368	14.0164	15.037	13.1501	9.84594	13.3856
10037755	0	14.7109	7.90519	9.7127	9.50009	16.0692	10.8186	9.68025	13.4621	13.3713	15.2375	12.5703	11.6488	6.18509	7.7814	7.71299	4.53363	6.28148	11.083	14.7651	8.40663	14.1126	15.2426	16.3669	8.4418	8.88266	7.58277	9.88955	13.0256	13.4824	15.2403	8.72862	10.9594	9.47409	8.05077	14.77	8.05381	12.272	8.00986	9.72713	13.4001	7.59223	9.00601	9.9753	13.1642	13.7348	12.5317	8.67317	14.6261
10037763	0	14.9487	10.8285	9.77755	9.85283	15.6449	11.1228	9.95349	12.1723	13.7336	15.4521	13.0687	13.3316	5.03382	10.2681	9.22995	6.10049	8.58983	12.6133	16.0816	8.34379	15.4104	15.8964	15.0411	8.05395	7.22233	8.18402	9.93239	10.9401	12.5983	14.8575	10.5292	12.047	10.2553	8.74578	13.489	8.42414	12.2225	9.30052	11.7724	13.506	9.18358	10.9225	10.2556	14.027	14.1223	12.7131	10.0079	14.8606
10037782	0	14.3969	9.14319	10.1824	9.92867	15.1569	11.1888	9.22225	13.1495	13.94	15.4363	13.554	12.6218	6.6811	7.40996	8.69781	5.89816	5.54982	11.7853	15.5952	7.13371	14.9562	14.8275	16.2071	8.55263	8.5327	7.11378	9.39736	11.736	13.8834	14.3424	9.92784	11.6099	9.19594	7.79636	14.6587	8.9911	11.7893	8.83287	10.9042	13.964	7.48357	10.0406	9.89596	13.094	13.5021	12.262	8.51119	14.3289
10037786	0	13.1918	8.72551	9.1585	7.90714	14.3959	9.47277	7.39746	9.77087	11.8229	14.7874	13.2602	12.0977	7.14665	8.6457	8.28251	5.93845	6.86441	11.1676	14.8068	7.49233	14.1907	14.0558	15.1284	8.89573	5.73747	7.99898	7.67026	8.09619	11.2624	13.491	9.08495	10.6613	8.34848	8.04457	12.5443	6.32375	10.2574	8.4233	10.2272	12.9987	8.39427	9.09678	8.51237	12.2512	12.3264	10.7418	9.91747	13.2678
10037791	0	14.7105	7.0426	9.41318	8.51387	15.848	9.8621	8.52066	11.3719	11.9999	14.7235	13.5363	12.6037	5.25927	9.53775	8.22075	4.54288	6.22391	10.9743	12.7714	6.9815	14.7195	14.9018	16.0272	7.70839	7.14333	6.66025	8.61693	10.826	12.7884	15.239	9.50898	11.6861	9.71932	8.41816	13.803	7.12462	11.0406	7.37296	11.1321	14.3657	8.46569	9.41469	9.68086	13.7895	13.772	12.0347	9.01343	13.2236
10037913	0	15.053	9.96737	9.68286	9.28257	15.8691	9.85833	9.48074	12.8514	14.2439	15.7752	12.3278	12.1266	6.06574	7.96229	8.58664	6.29007	7.37626	11.1703	16.2188	7.79745	13.8814	15.5451	15.4421	8.6031	8.80862	9.54031	9.41021	14.1851	12.8935	14.8522	9.29053	11.6003	8.5861	8.19458	15.139	8.71137	10.9459	8.05232	9.90151	12.3375	7.75991	11.5808	9.67949	13.3638	14.5055	11.0036	12.4085	13.7096
10037915	0	14.1295	8.47046	8.63932	8.90565	15.4389	9.30805	8.61249	10.3473	10.7375	14.5656	9.44397	10.7483	7.73579	7.20646	8.35358	5.88372	6.73781	12.3779	15.483	7.48452	12.2895	15.0106	13.033	8.97039	6.62873	9.18948	8.98015	9.57204	12.1034	13.2264	7.60671	10.7335	8.24167	8.41624	12.8204	6.7164	10.3031	8.44832	9.66071	10.1783	8.15562	8.25592	8.52894	13.1501	13.3777	10.4856	10.7634	13.0196
10037945	0	13.6646	8.66956	7.09033	7.89062	14.9379	9.09638	7.1501	10.0011	11.4396	14.1171	10.5463	10.6434	6.97099	6.6566	8.91841	6.13605	7.06831	10.5459	14.3967	6.10976	13.1307	13.7355	13.4439	8.0384	5.52929	8.75232	7.66814	8.33531	10.74	13.4079	7.24737	9.74678	8.59097	7.04063	12.1005	7.43086	9.90277	7.75338	9.15678	11.7944	6.99135	8.51432	8.13796	12.1834	11.4147	10.731	11.3175	11.874
10037950	0	14.2568	10.7939	11.2449	8.75203	14.9482	10.6483	10.1993	12.0436	13.5957	15.3006	12.4843	11.8406	5.71111	6.97338	7.87359	4.89171	8.59985	12.1296	15.7468	6.43674	14.0422	14.871	15.6473	7.57365	7.64947	7.47841	10.1946	9.57504	12.6339	14.6905	7.10121	11.8594	9.25197	7.4399	12.1266	6.6993	11.0433	8.79526	11.2053	13.2622	7.88705	10.6645	9.33842	13.5556	13.4571	13.4904	8.77324	14.7784
10037959	0	13.729	7.96187	8.92692	9.06385	15.4005	9.92739	8.25965	11.0258	11.3793	15.1017	12.7707	10.7029	4.17129	7.71907	7.94111	4.28954	5.99869	9.85968	14.6719	5.26709	12.5897	14.622	15.7314	7.98908	7.82772	5.9073	8.68412	8.14951	12.7154	14.6081	6.54049	10.0328	8.28779	5.79828	11.8541	7.42113	10.2397	8.20739	9.44232	12.4389	7.44175	8.79898	8.45205	12.8666	13.0041	13.3561	6.06186	13.5456
10037983	0	13.9104	7.61351	9.01942	9.22282	14.3169	10.451	7.3599	12.1553	12.6455	14.9185	12.9178	11.7266	5.42603	8.89427	7.90096	4.13266	6.68099	11.4908	14.3373	8.18587	14.6575	14.258	15.6813	6.87817	7.50394	7.55624	7.86481	10.0389	12.548	14.0177	9.54638	11.3291	8.73156	8.90325	13.4553	7.43679	11.148	8.5158	9.83481	12.8692	8.69593	8.49292	8.60034	13.3374	13.3246	11.6402	9.68001	13.1531
10037994	0	14.318	8.57292	8.27458	8.5321	15.2689	10.9436	8.43042	11.7447	12.33	15.0692	13.078	12.4903	6.47528	9.08917	8.86029	5.26832	7.2241	11.3437	14.9814	7.0603	14.7523	14.5193	15.8661	9.69716	7.3967	9.51579	8.42546	9.78877	12.3958	14.1393	9.23728	11.4335	9.28108	9.77697	13.741	7.70595	11.2254	7.75837	10.8676	13.188	9.24495	9.72893	9.16242	13.3323	13.5498	11.0423	12.7688	13.7708
10038004	0	13.4915	6.53823	8.41402	8.54941	14.5855	9.80122	7.51219	12.246	11.7242	13.8495	11.4684	11.4608	7.05069	8.64861	8.0569	3.92315	5.52482	10.1469	13.0433	7.30493	13.4319	13.8147	14.7832	7.79079	6.60098	7.6535	8.33942	9.29028	12.4616	13.6119	7.76417	9.94917	8.72864	6.50917	13.1942	6.70555	10.807	8.14056	9.80593	11.9976	8.90995	8.69872	8.85021	12.4252	12.5048	10.6606	8.6942	14.0263
10038073	0	13.1667	8.87435	7.90645	7.63878	13.5992	10.165	7.46078	11.57	12.1773	13.9574	12.0459	11.4974	5.42828	5.64397	7.23907	3.39903	5.68372	11.2138	14.7327	5.97182	13.8987	14.16	15.4549	7.61147	7.34183	6.17033	7.59576	10.1934	12.1338	13.3511	7.64767	10.7377	8.42456	6.24601	12.6806	7.18161	9.91727	7.10296	9.59351	12.5858	5.93371	9.17252	7.82484	12.4525	12.8189	11.959	5.4062	13.5787
10038075	0	15.5145	7.43954	9.29402	10.9269	16.2428	10.9504	8.65524	13.6996	13.8162	15.1426	13.3654	12.7547	7.01391	6.88677	8.60203	4.07835	5.41454	10.8988	14.5985	7.51915	15.2089	15.8366	15.9783	8.75714	9.24779	7.33639	9.26337	13.6084	13.8318	15.1043	9.65006	12.4954	9.60882	7.25989	15.5352	8.75367	11.6346	8.96218	10.4663	13.5647	7.96272	10.0729	10.1435	14.1978	14.8206	12.141	7.45672	14.4073
10038079	0	15.0196	10.1201	9.52469	9.54743	15.7337	11.4299	9.54888	13.4092	12.9137	15.4394	12.7472	12.0356	5.26424	7.68976	8.57195	3.80581	6.11634	12.2616	15.6656	7.48839	14.2204	15.2269	16.3665	7.55892	8.57647	6.77881	9.64681	11.5719	13.529	15.1771	8.72889	11.816	10.2514	7.09363	13.6764	5.63224	12.1766	8.26908	11.1983	14.1988	8.66287	10.2927	10.1283	13.7807	13.8141	13.1669	8.49198	14.6078
10038080	0	14.9462	8.81231	9.13653	10.1148	15.9458	10.4414	9.23444	10.5521	12.1381	15.665	13.491	13.0847	5.46806	8.62606	9.57267	3.98322	8.83553	11.8252	15.7062	6.93897	15.4139	15.5534	15.3365	8.29695	6.04201	5.7023	9.35654	11.1096	12.524	14.7803	9.25907	12.4862	10.0289	6.8905	13.5305	6.87028	11.36	7.97683	10.8299	13.5262	7.85832	9.3369	9.42713	14.2785	14.3608	12.5889	8.69447	13.6451
10038083	0	14.9191	8.42859	10.215	10.3026	15.611	11.7399	10.0191	14.5447	14.8462	15.5042	14.0748	12.9727	6.54765	9.69871	8.33421	3.94654	6.27187	12.5657	15.3418	7.88388	15.1361	15.3999	16.4994	8.08819	9.6392	6.24203	10.2015	13.3465	14.1085	14.9187	9.82698	11.8567	10.3307	9.11947	15.4701	8.81608	12.277	8.89786	11.1584	14.1056	9.45095	10.0907	9.9639	13.8169	14.0257	12.8301	9.85472	14.9092
10038091	0	14.6773	9.00169	9.99496	10.4761	15.5601	10.9849	9.41388	13.583	12.2334	14.892	13.5643	12.5386	6.9335	7.64326	8.06962	5.02148	6.56038	11.6915	14.3797	6.64248	13.7394	15.4566	16.1158	9.31318	9.38475	7.83139	9.82824	8.94056	14.0353	15.0359	8.85506	11.0553	9.87405	5.89847	14.0083	9.52481	12.3065	9.51847	11.0689	14.1905	6.83135	10.4107	10.1268	13.7997	13.4167	12.9504	7.02797	14.6154
10038095	0	13.7697	8.54471	8.1914	8.24858	14.6543	9.88652	7.95264	10.3367	10.8683	14.6843	11.1633	11.4519	5.6599	8.30746	9.17738	5.4358	6.6708	11.2485	14.8248	7.72757	14.6555	14.6844	13.5261	9.15585	6.17401	7.78156	8.47337	8.91792	9.95033	12.9916	7.84273	10.9056	9.70045	8.60531	12.2142	5.39845	10.1893	7.87394	9.95814	12.5233	8.3144	9.10863	7.74745	13.0863	12.586	10.7647	9.51026	13.0033
10038113	0	14.8317	8.38458	9.09185	9.21255	16.1031	11.0496	8.45824	10.7445	10.8913	15.1237	12.9865	11.5519	6.22614	6.67549	8.57275	6.13935	8.00042	11.2548	13.6583	7.45608	13.8047	15.0292	15.9483	9.75506	5.94132	5.94221	9.38204	10.3972	11.7451	15.0682	8.19649	10.8221	9.31538	7.4698	12.8184	7.20009	11.7299	8.1407	9.62911	13.9563	8.26901	9.5791	8.76535	13.499	13.3881	12.6368	9.43908	13.6347
10038114	0	14.3295	7.36354	9.93098	8.64498	14.7504	11.1796	9.1959	13.2995	12.6392	14.4302	12.9419	12.5586	5.82515	9.18195	8.95914	3.82079	7.1823	11.4351	12.2562	6.2538	14.6988	14.525	16.1637	8.07757	8.60781	6.68103	9.58444	9.62606	13.4665	14.3765	9.64129	11.0851	10.1284	8.83315	14.2874	8.10613	11.9386	8.59029	11.4379	14.5209	9.33305	9.88928	9.99958	13.1251	13.2572	12.0335	9.86939	14.6237
10038132	0	13.7237	5.6272	7.46862	8.60439	14.2946	9.23531	6.46684	10.8967	8.83361	13.5408	12.6839	11.3298	5.12792	7.74393	8.66723	4.2709	7.19421	10.764	11.0737	7.58058	14.282	14.3772	14.5656	7.51505	5.8712	10.4807	6.87733	6.73159	11.1083	13.3484	8.32636	10.5506	8.07014	8.77366	12.3898	6.59325	10.6969	7.77789	9.12985	12.5858	8.18335	8.22701	9.29318	12.2799	12.5525	10.1094	8.89473	13.3552
10038158	0	14.9894	7.49239	9.70653	10.3967	16.2238	10.11	7.87703	12.3526	12.142	15.5676	14.3243	12.23	4.84006	9.58109	7.60161	5.71858	6.45623	11.5565	14.5955	9.29896	14.4228	15.6742	15.9694	8.73868	8.39122	7.09516	8.26874	9.59329	12.9238	15.5185	10.0885	11.4625	9.1288	8.04889	14.2286	7.52035	11.3373	8.89722	10.0593	13.8726	9.58579	9.09525	9.76623	13.6798	13.9938	12.4556	9.51746	13.771
10038191	1	12.9357	7.65645	8.06996	7.88576	15.1129	9.62981	8.02086	11.8263	12.037	14.3261	12.1639	10.7215	6.01374	8.45943	7.18301	4.09889	7.85993	10.858	15.2035	5.67742	13.2388	14.4372	14.3487	8.3141	7.21134	5.44688	8.29887	8.01899	11.9763	13.5031	5.83956	9.97171	7.6906	6.01401	13.4354	6.43841	10.7595	8.21333	9.18116	12.1235	9.37277	7.93332	7.7089	12.4904	11.9367	10.8379	7.94925	13.2437
10038200	0	12.5535	5.54822	7.43645	8.05908	13.6444	9.24953	5.71973	9.41571	9.38536	13.8725	12.2106	10.9161	5.86438	7.74247	7.88894	4.3083	6.24728	9.67264	11.1918	6.1205	14.148	13.0797	15.0251	6.8227	4.06013	6.02483	6.71207	7.2773	10.4374	13.3001	7.34556	9.5827	8.06725	7.7055	11.1165	6.38934	9.67205	6.8732	8.39869	12.3192	7.34408	6.8643	7.17475	10.8448	11.1407	9.64428	8.84281	12.846
10038215	0	15.1393	8.5313	10.331	10.056	15.8809	11.7479	9.36977	13.9852	14.5212	15.6117	14.5799	13.601	4.31709	10.9796	8.89859	5.20246	9.86931	12.8426	14.8711	7.7899	15.3552	15.5134	16.452	8.92784	9.24516	6.95351	9.57243	11.892	13.5712	15.1956	11.0712	11.844	10.545	9.27837	15.1661	8.17808	12.9638	8.78465	11.3708	14.5521	10.3506	10.4733	10.729	13.9264	13.9072	13.2705	10.7117	14.6728
10038246	0	14.7979	10.9115	10.0467	11.3949	15.9133	10.333	8.1579	11.7693	14.2293	15.9868	14.518	13.2117	5.1903	8.60946	9.53793	4.65495	7.21898	12.4876	16.3517	9.98678	15.4145	15.7665	16.0701	7.8558	8.17645	6.77009	8.07859	12.2409	12.1403	15.3499	9.42318	12.5301	9.844	8.75546	14.9958	6.62066	11.7422	8.17994	10.6922	14.0909	8.98089	11.1369	9.19278	13.9396	14.6122	12.4092	9.86517	13.7325
10038255	0	15.0266	7.01433	10.4912	10.224	16.0655	10.4297	8.13223	9.64478	10.8624	15.4177	12.7338	12.4835	5.1022	7.77817	8.27307	4.02751	6.89105	10.9006	14.3361	7.70819	15.2639	15.5528	15.5984	9.24475	7.07052	7.59978	8.50316	11.6519	12.4311	14.8424	8.14446	12.4773	9.60747	9.34306	13.0266	6.2074	11.2182	8.75379	10.743	13.1963	9.43832	8.42515	8.64056	13.6918	14.0533	12.0175	9.48875	13.1177
10038263	0	13.1189	6.65955	8.12437	7.81797	14.3534	10.476	8.22987	12.1158	11.7189	14.0399	11.9294	10.6188	5.57695	5.87371	6.97072	4.46499	5.53605	9.23759	11.5559	6.25064	12.5588	13.4134	15.6228	6.96004	6.18903	7.0378	8.15536	9.8662	11.9722	14.4842	7.07738	9.23959	8.5519	6.66467	12.8234	7.09476	9.72249	6.506	9.27522	13.117	5.89985	8.10037	7.88217	11.7836	11.667	11.473	6.55522	13.0883
10038264	0	13.6201	10.2674	8.85985	8.96786	15.0203	10.6471	8.59452	11.2314	11.9296	15.0499	12.0418	11.2832	5.82084	7.25531	6.45358	4.39623	5.92203	11.2311	15.4889	7.16369	13.5674	14.7196	15.9898	8.99566	6.87917	6.67711	8.51796	8.59941	12.3504	14.3786	8.1447	10.6827	9.22219	7.99183	12.8565	5.88198	10.8158	7.82765	9.98621	12.9533	8.63452	9.44875	8.82944	12.6784	13.0149	12.1033	9.59983	13.5957
10038268	0	14.1345	10.6163	8.37216	8.30492	15.7319	9.10144	8.25839	10.1714	11.5994	15.1723	12.2598	10.924	5.50437	7.86887	7.64884	4.63662	7.48944	10.5558	15.5892	6.87444	13.0734	14.7578	15.1927	9.91315	5.79202	6.82167	8.15148	9.8468	10.7138	14.7218	7.82407	10.5505	8.2618	6.82337	12.626	5.49736	10.3706	7.36525	9.44841	12.623	8.01749	9.04565	8.57314	12.6946	13.0136	12.1767	8.50553	12.5295
10038271	0	14.0207	7.37875	8.97074	8.75629	14.0531	10.3588	8.65813	12.0423	12.8398	14.3549	12.899	12.26	5.01997	8.98569	8.80549	4.57972	7.53853	11.3485	12.8699	6.47505	14.5277	14.5826	16.1167	7.97301	7.54306	6.83901	9.20696	10.1028	13.3275	14.1621	8.84724	10.5944	9.24173	7.06417	13.7135	8.00292	11.1081	7.80136	10.1281	13.5553	7.61906	8.07362	8.73498	13.1135	12.8793	12.1566	8.50831	13.7164
10038283	0	15.5229	11.7737	9.27069	10.4134	16.346	10.2238	10.468	11.3967	12.4292	16.0941	13.9432	12.7723	6.39905	8.49617	8.99274	5.71037	7.88956	12.4423	16.0829	9.33091	15.2302	16.1169	15.6864	7.9484	6.65923	8.06727	10.4121	10.6396	11.8618	15.7031	9.70684	12.3504	10.0564	7.63134	13.4618	6.20177	11.4341	8.12532	11.6148	14.5014	9.02212	10.4201	9.85982	14.7319	14.3603	13.8157	9.30287	13.5779
10038303	0	14.0416	12.1441	9.51341	7.31284	14.7404	10.6853	8.31897	9.5085	12.3373	15.4703	9.93057	12.5598	6.17724	7.25411	9.55623	4.57882	7.05753	11.8665	14.4617	6.76441	15.5705	15.1681	13.8496	7.8269	5.65188	7.77748	8.38283	9.38778	9.70529	13.4791	8.79575	11.8377	10.0174	9.66425	12.5782	5.32718	10.7331	8.15416	11.672	13.0557	10.4165	9.26107	7.03878	14.0157	12.9	12.9803	10.4406	12.4878
10038328	0	14.447	7.22938	8.20601	8.44746	15.4417	9.81952	7.62442	10.3157	10.8354	14.9741	12.05	12.0018	4.35248	9.22515	8.21881	4.03633	6.492	10.9142	14.47	5.12751	14.8291	15.1808	14.3794	6.46625	6.19633	6.39529	8.15955	9.9124	10.897	14.3983	8.93992	11.3516	8.26434	8.48953	12.8026	4.44771	10.4791	6.88203	9.88554	12.5439	8.69336	7.65444	9.04527	13.0181	13.5526	11.6719	11.2952	13.0228
10038338	0	14.3759	7.83142	9.07265	9.24894	15.1191	10.3936	7.75312	11.6885	12.5907	15.0486	13.677	11.6483	6.22023	9.89294	7.82955	3.84418	5.6361	11.303	14.8397	6.59659	14.2057	14.7023	15.9435	8.01859	8.01556	5.68818	7.71196	8.17933	12.5929	14.8267	8.81875	10.7064	8.94277	7.52293	13.1678	7.4725	10.71	7.13423	8.76602	13.1576	9.14262	8.86345	8.16938	13.0072	12.9862	11.7986	9.34412	13.5986
10038342	0	14.9657	8.33095	9.37122	9.67922	15.9811	9.46569	8.62658	11.1498	11.1622	15.5337	12.2026	11.8582	6.90992	7.1994	7.54268	5.17425	5.45184	9.95575	14.2567	5.89091	14.2868	15.6079	14.2399	9.59744	7.74521	6.61699	9.37882	9.87534	12.1213	15.2494	8.70078	11.8696	9.01534	5.82828	12.5885	6.8144	10.4981	7.21733	9.81938	11.9585	7.36316	8.86199	9.41534	14.2271	14.1266	12.7556	7.78287	13.9489
10038343	0	14.6414	7.68573	10.0797	8.34309	14.8908	11.2632	9.4739	11.4014	11.7646	15.3396	13.6035	12.9886	5.5605	9.23923	8.53983	4.91633	5.75253	11.3255	14.3035	6.27732	15.172	14.8427	15.9002	8.68492	6.60866	6.334	9.94842	8.62532	11.9852	14.3572	9.7687	12.1229	10.2035	7.3897	12.7154	6.49229	11.8101	8.85809	11.4846	13.8593	9.09493	8.59295	9.92346	13.9378	13.2379	13.3755	8.73912	14.2676
10038352	0	14.0345	8.75006	9.72907	9.74117	14.7497	9.58187	9.63048	12.9913	12.9368	14.3511	12.7007	11.5269	5.30725	9.4314	9.10609	5.68986	6.31741	11.609	13.6085	5.68339	14.2452	14.6085	15.6328	8.16878	7.7926	6.65097	9.89443	11.7431	13.3924	14.2597	8.95863	10.3443	8.68655	9.69511	14.3539	8.72208	11.8317	9.82862	10.2893	13.1444	8.38446	9.6353	9.23639	12.6193	12.8234	12.2243	10.6239	14.4566
10038382	0	14.0561	11.791	10.1581	9.70421	14.7175	10.2675	9.22003	13.0252	14.198	14.9406	12.9771	11.9924	5.84882	9.41149	9.08355	5.03505	9.32438	12.4539	15.7872	10.222	14.813	15.3843	15.2106	8.28005	8.58179	6.8677	9.22888	12.1137	13.5181	14.3002	9.33926	12.7728	8.89473	9.39823	15.1877	8.99035	11.9481	8.71769	10.3758	13.235	9.52384	12.5248	9.65883	13.0428	13.794	12.5666	10.1558	14.753
10038383	0	14.658	10.8659	10.0212	9.46873	14.8948	10.2033	9.06937	12.8149	14.4532	14.8422	13.1994	12.7824	5.58586	10.9731	8.71498	4.92034	8.01197	12.8569	16.0833	7.58483	14.9603	15.5603	15.3733	9.14058	8.85256	7.85922	9.03108	11.919	12.9539	14.4743	10.14	12.796	8.77578	10.1249	15.1559	8.45203	12.0688	8.90474	10.4237	12.8866	10.6396	11.9344	9.81566	12.7847	14.0946	12.0555	10.9631	14.7849
10038389	0	14.6584	7.36748	8.69169	8.84642	15.6189	9.91581	7.90816	12.5532	12.534	15.0068	12.4214	12.3426	4.37546	8.50573	8.11867	3.95587	6.35461	11.2259	15.2157	6.61703	14.7909	15.1599	15.2553	6.66757	8.19873	6.7964	8.08308	10.8217	12.3265	14.7574	9.21036	11.2667	8.99162	8.78459	14.9563	6.90861	11.3551	8.4287	9.7734	12.7162	7.51802	8.32507	9.74246	13.36	13.9508	11.6131	8.56229	13.558
10038397	0	14.5297	6.84265	9.27188	9.17422	15.3821	10.0902	7.503	11.054	10.8077	14.6006	13.1716	12.2712	8.4029	8.96592	8.69524	4.78084	8.33813	10.687	14.3882	6.60314	14.9476	15.0873	15.2079	8.12929	6.8614	7.15439	8.13707	9.97508	12.0479	14.2316	9.54242	12.0574	9.3946	9.70221	13.0974	5.34334	11.7991	8.03986	10.33	13.2264	8.38536	7.89101	10.1868	13.3943	13.4853	11.3822	10.0655	13.938
10038402	0	13.4498	6.498	9.36496	8.7837	15.3174	9.47792	8.47735	12.3305	12.0904	13.6221	12.0448	11.7143	4.77305	7.31007	8.25625	4.15656	7.27741	10.8665	12.0199	5.45602	14.202	14.1812	15.3612	8.80587	7.24603	9.52176	8.31878	9.94103	12.4778	13.7217	9.22962	9.56941	8.3976	7.50085	13.7169	7.75195	11.3192	7.01274	9.83114	13.0453	6.56395	9.04113	8.75896	12.2197	12.4338	10.9861	10.1729	14.3839
10038407	0	14.7741	7.16855	9.66116	9.27968	15.9023	10.6815	9.83171	10.9711	10.4125	15.3698	12.7025	11.8348	6.39963	6.39963	7.81616	3.97563	5.77639	11.4271	14.4286	5.5885	14.2641	15.4286	15.7787	5.18297	5.43349	7.84857	10.0534	8.44545	11.1065	15.2931	7.83649	11.486	10.2171	6.14164	11.4392	6.6586	12.0485	9.11527	11.3887	13.9507	8.28469	8.90294	9.97074	14.3466	13.848	12.2947	7.93636	14.3294
10038423	0	10.7404	4.45213	4.11328	3.72748	15.9107	6.85376	3.75318	7.45453	7.04118	15.379	12.139	6.94817	3.88753	4.60366	4.66061	3.97765	4.07699	4.91877	10.5195	4.19101	9.50018	10.9219	15.546	4.11128	4.77574	6.28766	3.93319	7.63329	8.06863	15.4703	4.48556	7.07512	3.92913	4.81552	9.6323	3.79473	7.17417	3.98286	3.90448	13.5661	4.20844	4.09195	6.5751	7.72725	8.97442	8.69027	9.74005	8.8262
10038426	0	13.7725	5.98361	8.55615	7.92375	14.9731	11.0106	7.07291	12.6617	7.81842	14.6067	13.3595	11.6481	4.95666	8.94313	8.77192	4.38874	7.11025	8.70848	10.4109	5.83248	13.6021	14.5317	16.1948	8.21082	6.37093	6.43633	7.09105	4.47994	12.8784	14.8556	7.18028	10.58	9.43235	7.38053	12.5314	5.87875	11.7822	8.31203	10.9267	13.4374	8.08202	8.35575	9.57896	13.3858	13.118	11.1681	9.69064	14.3048
10038427	0	12.0898	6.88996	7.51126	6.76801	15.9639	7.07073	4.30283	7.22662	7.25161	14.8647	9.49606	10.0076	5.49579	4.11337	8.84432	3.88899	4.74141	8.57939	11.5393	5.36681	13.9269	15.426	12.6301	6.17642	4.20633	7.4673	5.652	9.12849	7.54477	12.1191	5.41508	9.20736	9.45355	6.84636	10.1192	3.79888	9.07002	7.01076	9.8312	11.8353	9.28875	4.23925	5.33685	13.9345	10.4021	11.1933	8.88069	10.62
10038429	0	14.702	6.83042	10.4754	9.61242	15.3982	11.9288	8.07415	12.0979	12.7758	15.4025	13.3778	13.685	7.15295	9.84191	9.45821	3.85699	7.85533	12.5026	14.2238	6.77831	15.759	15.5229	15.227	9.51615	7.89699	7.67407	8.66675	9.16332	12.9744	14.3723	10.7913	12.1953	10.8355	8.84111	13.8083	7.11231	12.3977	8.91267	11.5442	13.8352	10.1468	10.088	10.2521	14.2269	14.2962	12.1895	10.0796	14.9553
10038433	0	12.9267	7.49957	9.56863	9.12326	14.1903	8.40881	6.34012	10.2073	11.2114	14.0303	12.1815	11.325	4.18198	7.59867	7.52366	3.91667	6.64875	10.1887	13.2447	6.78301	14.1488	14.2539	14.3376	8.93325	6.60986	6.3864	7.52483	9.64955	11.456	13.4996	9.05962	10.242	7.41556	7.91282	13.0305	7.40388	10.2122	8.21473	9.0578	12.2026	6.77371	8.08383	8.70361	11.5563	12.1223	10.984	6.33473	13.0266
10038435	0	13.6205	6.28594	8.33512	7.00876	14.5799	9.61776	6.47944	9.86689	9.27012	14.5262	13.1221	11.8648	4.29308	9.11812	11.4917	5.67214	6.90371	10.2459	11.6986	6.1107	14.7986	14.5443	15.391	8.21719	5.53029	8.31359	6.68924	7.3346	10.4878	13.9251	8.13672	10.491	8.73074	9.0572	11.7376	3.90612	11.1664	8.0523	10.3317	13.2927	9.13877	8.82516	9.31616	12.687	11.9432	10.757	9.25447	13.3432
10038441	0	14.5889	8.79129	9.7534	9.15024	15.3912	10.9901	8.99943	10.8722	11.9424	15.1324	13.4543	12.7854	3.81527	9.10465	9.54054	4.50703	8.43949	11.9286	14.2963	7.04789	15.4072	15.0845	15.791	6.96435	6.26639	7.14623	9.35285	10.0185	11.6541	14.347	10.2391	11.8745	9.33774	8.96528	12.7938	6.73784	11.9782	8.63938	11.3164	13.6624	9.35672	9.34758	8.60298	13.7902	13.0896	12.4308	9.46054	14.3195
10038446	0	13.8516	7.18736	8.62786	8.14186	14.7827	10.0756	7.29455	10.6443	10.0016	14.6588	12.6509	11.91	4.23419	8.25801	7.81784	5.74314	6.58116	11.0261	13.4443	7.28647	14.6743	14.6922	15.4345	8.27127	5.82036	6.33484	8.41848	8.22931	12.2737	14.0281	8.77474	11.409	8.78612	7.57024	12.0328	4.70786	11.5263	8.24732	9.85459	13.1663	8.53468	8.94048	8.24173	13.1717	12.6685	11.7944	7.85835	13.8207
10038450	0	14.7034	7.2711	9.87392	9.2461	15.8014	10.1319	9.05219	12.9753	13.0796	15.0886	13.538	12.424	5.25486	8.45119	8.64445	4.26371	6.25242	10.9234	14.1792	6.44296	14.7139	15.0784	15.9459	7.86777	7.97281	7.03098	9.27956	12.296	13.3788	15.1421	9.4811	11.35	9.30543	7.74774	14.7551	8.28828	11.3611	8.78999	10.0547	13.3525	8.86832	9.41994	9.78637	13.7915	14.5375	11.6482	8.31791	14.194
10038467	0	13.5335	9.3783	7.10234	8.05803	14.1825	9.90326	7.53905	9.49511	10.78	13.4109	8.93275	9.80117	5.04789	5.70984	7.07322	4.33364	7.10987	9.80396	15.6901	6.81946	12.1698	14.4776	12.6036	9.23588	6.46948	7.12341	7.61305	9.70831	11.419	12.3442	6.44002	10.2338	7.32019	6.16982	12.6744	6.30903	9.47017	7.05477	8.28952	9.62894	5.84679	8.06217	7.91172	12.0222	12.6067	11.2947	7.52556	12.7429
10038477	0	14.7037	10.8468	9.55298	9.26526	15.2989	10.3105	9.47984	12.8698	14.5796	15.0053	12.8517	12.3533	6.77571	9.47491	8.75903	7.00843	7.159	12.5881	16.0129	9.33739	14.2762	15.2643	15.8924	10.8936	8.38175	6.9217	9.43081	13.1533	13.1875	14.2523	9.35862	11.5998	8.78762	9.14566	14.8542	8.32491	11.7218	8.31495	10.4634	13.0786	8.67552	11.4421	9.90199	13.1382	13.6429	12.6636	10.3178	14.22
10038490	0	14.6853	7.65593	9.44416	8.74884	15.5681	10.7518	8.7513	12.5154	13.5552	15.0376	13.7678	12.0647	5.06242	6.80773	8.35748	4.3579	5.40878	10.735	13.3017	6.46967	14.2796	14.604	16.281	8.04	8.05722	6.07271	8.90288	11.4251	13.2319	15.0856	8.9748	10.8604	9.39646	6.94467	14.3334	7.93361	10.3391	7.23489	10.5468	14.5207	6.14474	9.18352	9.25032	13.0309	13.558	12.7035	7.69872	13.7611
10038512	0	14.7967	9.82695	10.0945	9.37906	15.2942	10.6114	9.21462	12.6365	13.7899	15.7557	13.9207	12.9217	7.03568	9.77645	9.10778	3.78722	7.39824	12.4794	15.9756	7.82629	15.1472	15.1137	16.2312	10.4636	8.09238	7.01039	9.2057	11.2058	13.223	14.7139	9.24933	12.1429	9.59063	9.8295	14.315	7.63163	11.9503	8.68403	11.0087	13.9395	9.88599	10.4717	9.82692	13.75	14.0307	12.6654	10.8078	14.1834
10038529	0	14.3065	9.31667	9.66926	8.61295	15.1868	10.9017	9.66207	12.7699	13.0939	14.8672	12.0842	11.8528	6.75577	8.06046	8.08733	4.7712	5.85644	11.1197	15.1529	6.60644	13.3827	15.0307	15.3678	9.18018	8.58156	7.56285	9.70838	11.294	13.0875	14.7964	8.98929	10.4532	9.35084	7.43027	14.2954	9.07536	11.0793	7.0616	10.0006	12.8166	8.60189	9.51302	8.38138	12.9451	13.4805	12.7403	8.29751	14.0574
10038539	0	13.8999	9.12355	7.84914	8.69122	15.6688	9.88141	7.78943	9.72394	11.394	15.4962	12.9705	11.7513	5.63078	7.3011	7.86439	5.10848	6.13214	11.1441	15.7555	7.97458	13.8267	14.9554	15.5901	7.6739	6.31817	6.37929	7.76455	9.25108	10.8637	14.6585	7.96915	11.0188	8.74994	6.45902	12.51	5.5434	10.2159	7.54843	9.9532	13.4682	6.61536	8.29967	8.29077	13.0182	12.9904	11.9155	7.69538	12.6022
10038556	0	14.2951	7.53625	9.22782	8.8012	14.9312	11.0163	7.91749	11.6097	12.2086	14.3079	12.937	12.3212	6.16886	7.42004	8.32033	4.86235	7.18311	11.1566	13.1297	8.10594	14.5661	14.8417	15.8367	8.96417	7.23949	6.7513	8.46021	11.4515	12.9223	14.1189	9.46085	11.2952	9.28378	7.99833	13.9518	6.48842	11.2105	7.80992	10.4094	13.5808	6.68148	9.21016	9.01113	13.2102	13.5999	12.1532	8.79895	13.5044
10038565	0	14.8843	8.11431	9.82425	10.0542	15.4784	10.9468	9.21319	13.246	13.5685	15.392	14.0502	12.7573	5.98425	7.37185	8.83413	3.98149	5.87924	11.1422	14.0775	6.64939	14.5914	15.0789	16.3954	8.74101	7.79301	6.45659	9.38964	11.88	13.6347	15.2422	9.3817	11.9251	9.1374	7.40597	14.7438	7.80567	11.449	7.90866	10.7251	14.1129	7.17679	10.1414	9.91908	13.6826	13.9853	12.5824	7.1863	13.9583
10038573	0	14.5286	7.32	9.17708	8.64581	15.6022	10.716	7.23097	11.8116	12.6148	15.36	14.0345	12.6033	5.3483	10.2004	8.86165	4.78728	6.77969	12.1774	14.331	6.02352	14.6393	14.6438	16.1085	7.75385	7.85287	7.22375	7.78383	10.9888	12.5879	14.8252	9.52177	11.5335	8.84767	9.67398	13.7734	7.46222	11.2098	7.91581	10.7621	14.4147	9.35045	9.50119	9.49539	13.3702	13.5308	12.0561	10.3907	13.3997
10038587	0	13.1984	9.56482	9.32618	8.46103	14.8018	9.6036	8.01524	10.4912	12.238	14.1594	11.0562	11.8816	7.49992	9.24897	12.1641	5.73246	7.83561	11.2832	15.1722	8.19121	14.0977	14.1674	13.105	9.38818	5.7684	9.43172	8.2047	8.95753	11.0523	12.778	8.76815	11.1397	8.73705	8.98135	13.0839	6.91729	11.0273	7.81702	9.90338	11.518	9.75952	9.35273	8.50088	12.6386	12.2111	10.7789	12.4031	11.7407
10038642	0	15.216	7.55268	9.35503	9.34971	16.0462	10.6911	8.72447	12.4086	12.8272	15.5036	13.1216	12.2982	4.86844	9.25746	9.12511	4.60466	5.38964	11.488	14.5618	7.16611	14.7975	15.5482	16.1467	9.4764	8.05978	6.9586	9.42204	12.3875	13.0784	15.6471	8.8345	11.7871	9.41499	7.62839	14.2085	7.66732	11.3876	8.48575	10.5578	13.7502	8.48655	9.03863	9.62267	13.9795	14.5332	12.3995	8.92949	13.8364
10038648	0	14.4593	8.27969	9.20959	9.54213	15.6538	10.342	8.07303	12.7983	13.1836	15.1756	13.959	12.5494	5.43386	6.58619	8.29793	4.49902	7.18682	11.7904	14.6312	6.65611	14.8482	15.1041	16.4041	7.70244	8.45161	5.99589	8.60622	10.8801	13.2981	14.8494	8.99849	11.707	10.102	7.14759	14.5071	7.30834	11.5577	7.84725	10.8395	13.9808	6.92684	9.47589	9.79421	13.8013	13.7495	12.8366	7.97809	14.0994
10038668	0	14.6421	8.1185	10.3073	10.2886	14.6479	10.3624	8.76275	13.0127	13.0081	14.0052	13.3606	13.0754	5.00912	8.40908	9.27077	4.05979	7.18842	12.1546	13.9058	8.2137	15.0823	14.9432	15.9176	9.20681	8.30581	7.01096	9.15571	11.2022	13.8814	14.1521	10.0379	12.0515	9.7018	8.03585	14.3473	8.1034	12.0446	8.91406	11.0867	13.9784	8.04902	10.3404	9.90347	13.6703	13.4924	12.6987	8.76275	13.9603
10038670	0	14.1045	7.54836	9.52634	9.73396	15.5088	10.118	7.79727	11.247	12.6293	15.0416	12.8189	12.243	4.7433	7.46393	8.87251	3.92903	7.1707	11.5125	14.0082	6.71918	14.6962	14.6184	15.6727	8.95916	7.26851	7.44354	8.08374	10.8553	12.5434	14.2985	9.2106	11.0906	8.36101	8.11085	13.4958	7.61566	10.9392	8.21357	10.2093	13.6438	7.84441	9.45634	9.21563	12.8789	13.2884	11.7332	10.271	13.5181
10038676	0	14.2412	6.64924	9.39843	7.64111	15.6686	10.8344	7.42722	11.1656	10.3976	14.7428	12.7611	11.768	4.02919	5.68415	8.95558	3.74792	7.36028	10.638	12.8081	7.22402	14.3176	14.9109	16.1354	7.62178	7.28044	7.54326	8.63644	9.97122	12.2652	14.7424	6.20271	11.1833	9.10651	5.27519	12.8026	5.75678	11.2712	7.9436	11.1653	13.6832	6.97518	7.84962	8.70686	13.7071	13.0858	11.9204	11.0598	13.3856
10038689	0	14.2985	7.24878	8.787	9.00509	15.6458	10.5553	9.14881	12.1511	12.0444	14.652	12.4664	12.1493	4.90058	5.81214	8.5005	4.8537	6.39239	11.3437	12.9624	7.60491	14.2956	15.1063	15.451	5.98675	7.22681	6.55972	9.45692	10.4998	12.8731	14.8193	8.83189	10.8564	9.11234	6.72068	13.4126	6.24986	10.8969	7.27266	10.0639	13.7888	7.51593	8.64974	8.76109	13.2803	13.2762	12.2081	7.46478	13.4229
10038695	0	14.1587	6.92682	9.56387	8.63153	15.3886	10.7261	7.04839	12.3738	12.2379	14.9432	13.6574	12.5529	5.81716	9.34463	8.53813	4.70399	6.89035	11.3574	12.911	6.48802	14.7095	14.7248	16.2329	8.8968	7.16732	7.63819	7.42642	9.68375	12.9666	14.6978	9.24557	11.2021	9.28689	8.86018	13.6752	7.59281	11.7037	8.21609	10.4288	14.1516	8.94981	9.06683	9.37261	13.0739	13.0268	12.0853	9.31138	13.8641
10038698	0	14.4837	10.5999	10.0223	9.93524	15.1208	10.3392	10.0631	13.1794	14.2014	15.1827	12.8247	11.8603	6.51723	7.60079	8.66821	4.8268	6.85115	11.5766	15.5783	6.70954	13.7964	14.8288	16.1583	9.71064	8.49871	7.69152	10.0139	13.2681	13.622	14.6769	8.89096	10.9299	8.78615	7.16768	14.5355	8.66364	11.2329	8.29339	10.1806	13.5121	7.73139	10.5721	9.50781	12.8888	13.2697	12.6525	8.58449	14.0369
10038707	0	15.166	8.34219	10.1438	9.44222	15.7708	11.9964	9.43659	13.2038	13.5548	15.7556	14.1184	13.1568	6.4299	9.39544	9.70553	5.05411	7.97754	12.5504	15.2283	8.64395	15.3936	15.6051	16.5699	8.49318	9.01263	8.09174	9.51797	11.9119	14.3695	15.3591	10.1019	12.7022	10.4927	8.74445	14.7031	7.38337	12.9567	8.95389	11.8398	14.6189	8.68827	10.1959	10.7488	14.3659	14.6388	12.9759	10.2557	14.9818
10038710	0	14.4785	7.42317	9.45032	9.51769	15.6989	10.6285	8.18343	11.6951	11.6388	14.8305	12.7562	12.1979	6.19409	7.95289	7.65292	3.89394	7.19928	10.467	12.9169	7.54652	14.492	15.1758	15.9521	9.55671	7.54099	7.46297	8.39544	10.8618	12.5932	15.1453	9.21265	11.1751	9.13332	7.69818	13.806	7.54467	10.7953	7.99451	10.7567	13.6086	7.77086	9.46944	9.55012	13.4153	13.9404	12.183	8.9219	13.848
10038756	0	14.875	10.2268	9.77739	10.1834	16.0512	10.3917	10.0362	13.1161	15.0718	15.4581	12.5766	12.0045	6.12236	7.59931	7.7586	5.67852	6.78715	12.5971	15.7929	8.25906	14.2824	15.264	15.7814	7.587	8.4647	7.37564	10.0143	14.948	13.9291	15.1002	9.11635	11.1541	9.35883	7.11829	15.1918	8.04674	11.1949	7.37519	10.3383	13.4127	7.86031	9.7385	9.7745	13.7213	13.9212	13.1428	8.40595	13.9603
10038764	0	15.1921	8.99816	9.4747	9.39416	16.1717	10.5668	6.81812	10.9294	10.958	14.9091	13.8427	12.5493	4.95907	8.24274	8.4961	4.49249	6.10752	10.9774	12.8987	7.88681	15.1169	15.5924	15.9214	9.68436	7.28268	6.84696	7.91615	10.2253	12.3201	15.41	9.59348	11.8603	9.71846	7.68588	13.033	6.67306	11.69	8.07837	11.608	14.6502	8.41426	9.28477	10.0597	14.2858	14.0395	13.598	9.21877	13.361
10038766	0	14.4388	8.258	9.57548	9.59067	15.6425	10.9939	8.91323	11.8662	11.9944	14.4966	12.0625	12.2876	6.7888	7.74077	8.56915	3.87765	5.93282	11.254	13.3922	6.90137	14.242	15.2887	15.6203	9.16426	8.05718	7.56003	9.01654	10.4063	12.9295	14.8874	8.38735	10.6616	9.62945	6.87033	13.4477	9.86062	11.735	9.76467	10.0532	13.2269	8.22325	9.76486	9.26569	13.4353	13.525	12.878	8.4991	13.9522
10038778	0	14.9205	9.09551	9.92868	9.94656	15.4869	10.2768	8.90108	12.6743	13.2812	14.7355	12.2341	12.3183	7.85687	8.44374	9.54506	6.80884	8.10093	11.7012	16.3551	9.17864	14.5295	15.4306	15.2039	8.76592	8.89198	10.8011	9.3031	12.1916	13.2714	14.3135	9.19219	12.1554	8.96711	8.52304	14.6874	8.01552	11.4399	8.81601	10.1472	11.4821	8.24091	10.5023	10.0246	14.0605	14.46	11.2894	11.9013	13.6415
10038783	0	14.2026	5.64605	9.72841	8.55703	15.1136	10.4938	7.02736	11.0419	11.1945	14.8365	13.2564	13.1281	4.4019	7.30322	8.77786	5.03391	6.15064	10.4229	12.043	8.10869	15.1249	15.0238	16.0059	7.97011	6.59113	6.82987	6.28708	6.85387	12.6435	14.45	9.63359	11.5543	9.29352	6.93314	13.2564	6.87745	11.7532	8.60479	10.253	13.8533	7.19238	9.91987	9.6329	13.7285	13.3263	10.8675	7.79867	13.6491
10038792	0	13.9235	6.04468	7.71282	7.54011	14.886	9.60866	7.26524	9.46712	9.4353	13.0119	11.8589	12.075	5.93185	8.62304	7.96104	4.1861	7.10171	9.61317	11.1316	5.92096	14.2834	14.315	14.6763	7.23621	4.5282	6.6274	7.78019	7.52809	10.4598	13.9467	7.99379	10.9134	8.98145	8.18887	11.8544	5.69276	10.3881	7.83171	10.1153	12.7002	9.30321	6.57799	8.13466	13.1966	12.7477	11.1158	9.83308	12.4889
10038833	0	14.4483	9.70232	10.4687	8.91543	15.2507	9.62964	9.16059	12.007	13.43	15.5066	13.6614	12.3453	4.49031	7.96342	8.17845	5.03369	6.44022	11.5043	15.4828	6.18903	14.7235	15.144	15.4196	8.70612	8.65247	6.84934	9.37434	9.92312	12.5186	14.3061	9.54605	11.8319	8.7587	7.0056	13.7206	7.60383	10.8499	7.28863	10.1121	13.2565	8.66375	9.29878	9.19308	13.6461	13.5792	14.5695	7.99281	13.9305
10038906	0	14.8894	8.86059	10.2225	10.3772	15.6553	11.4784	9.83693	14.3656	14.265	15.7054	13.8944	13.2455	7.48541	9.03186	9.16763	3.83815	7.06567	12.1716	15.0398	6.12037	15.1883	15.2854	16.53	10.2055	9.28779	6.8688	9.99295	12.8734	14.2934	15.2827	10.0423	12.3474	10.6922	8.23324	15.2896	8.93504	12.6602	9.1897	11.1629	13.463	9.46434	9.97784	10.801	13.9021	14.1692	12.6033	9.74155	15.3524
10038916	0	13.6795	10.5801	9.37248	8.81516	14.7444	10.2032	9.25871	12.2771	13.7634	14.7087	11.821	11.434	6.58849	8.04449	7.84847	4.31441	5.41407	10.878	15.1764	7.12488	13.2653	14.2912	15.2725	7.89571	7.89489	7.96442	9.14701	11.9097	12.4574	14.1529	7.98746	9.99018	8.82552	7.18583	13.5632	8.11021	10.7871	6.80016	9.1318	12.8325	8.14094	10.1255	8.55797	11.8378	12.4665	12.2958	8.33499	13.6291
10038948	0	12.5848	8.61362	6.93535	6.56229	15.3013	7.64163	5.87922	6.66793	10.033	13.9499	8.28164	9.62023	5.7671	4.95787	6.76755	4.41711	5.60217	9.37515	11.8935	6.11345	13.3299	14.2304	11.7359	6.73804	4.34979	6.80183	5.99084	9.38647	7.39242	12.163	5.8621	9.57819	7.95927	6.3209	9.75395	3.61824	8.35229	6.92397	8.78605	11.9697	6.7106	4.74314	6.00322	12.564	10.2551	11.8242	7.26703	9.91377
10038951	0	13.4444	8.59753	8.52868	9.06002	14.3634	9.48065	7.62784	10.1325	11.9737	14.3515	12.2321	11.7828	4.19983	8.86065	8.67596	3.75125	8.9706	11.2993	15.2299	6.60922	14.6379	14.7326	14.0299	7.47688	6.5146	7.41915	7.87315	8.53027	11.2301	13.2093	8.54866	10.9353	7.90784	9.52988	12.9106	5.30342	10.5176	7.7184	9.82752	12.6964	8.87545	8.14047	8.97894	12.4574	12.2352	11.4433	9.1784	13.5589
10038959	0	14.5742	9.94636	9.81882	10.0823	14.6486	10.5438	9.40477	13.3	14.314	15.4089	12.3693	12.6568	5.61324	9.07841	8.89647	4.46591	8.13373	11.996	15.8798	7.07678	14.9788	15.0075	15.819	8.85136	8.30905	8.25062	9.45831	10.548	13.6724	14.2464	9.88054	11.5607	9.22135	9.26704	14.6983	8.47118	12.0725	9.07765	10.8103	13.2325	8.76829	10.8634	9.75416	13.6038	13.5237	12.1095	9.78215	14.7047
10038968	0	14.6954	8.1349	10.329	9.73257	15.6394	11.1292	9.38028	13.2457	14.2715	15.7672	14.7639	13.0417	6.22805	8.62776	9.17321	4.63	6.17219	12.4689	15.7172	7.40913	15.1903	15.5341	16.3854	8.91575	8.21183	7.48684	9.32116	11.2307	13.7146	15.0405	10.102	11.8193	10.0756	7.77913	15.1793	8.15476	11.8992	8.7734	11.1539	13.9561	8.40802	10.3545	10.2691	13.9133	13.8866	12.041	8.44417	14.8735
10038973	0	13.89	8.04717	9.38503	8.20196	15.4004	10.0412	7.10429	9.5649	10.0396	14.7104	13.0846	12.164	6.09597	7.30892	8.87608	4.04701	7.58184	10.8338	10.5573	7.18378	14.5625	14.648	15.8026	8.0266	5.33949	8.19691	8.13109	8.41336	10.7115	14.4476	7.42715	11.0359	9.48883	7.48866	11.3797	5.08249	11.216	7.72491	10.8521	14.3535	8.44186	6.85502	8.19718	13.5095	12.3744	12.2166	9.54896	12.9102
10038976	0	13.9529	8.5579	9.46554	7.91621	14.6867	10.5874	7.04508	11.083	11.2009	14.2961	12.6642	11.9573	6.01826	8.51113	8.43412	4.86671	6.6582	11.1825	13.8459	5.7766	15.0686	14.7752	15.4609	6.67986	7.37876	7.47081	7.548	9.56235	11.8834	14.1605	8.92091	11.0192	9.12281	7.65139	12.6782	7.52242	11.9416	8.91243	9.39511	13.0378	9.11395	8.08793	8.15799	12.977	12.5647	12.0795	7.917	14.2943
10038977	0	13.1157	9.46642	9.17353	8.94925	14.4006	9.19129	9.33572	12.5082	14.3721	14.4294	11.9117	11.2963	4.0757	6.72895	7.55911	3.60786	6.30635	11.3796	15.4594	5.67641	13.904	14.3128	15.1099	7.69215	7.28477	6.33543	9.38407	13.0312	12.3955	13.4197	8.92568	9.9807	7.57676	7.24917	14.6272	8.92111	11.1652	8.3265	9.44544	11.8773	7.03358	9.27747	8.40968	12.0631	12.8483	11.6294	6.03415	14.1109
10038982	0	12.5417	8.3106	7.64091	8.43709	13.8787	9.50744	6.42233	11.1087	11.8631	14.5365	11.7251	10.8318	5.1784	7.39661	7.09679	4.30276	4.66129	10.1745	14.868	5.86861	13.4638	13.6107	14.9415	7.7652	6.11143	6.52383	6.66653	8.01037	11.6983	13.1104	7.30002	9.90201	6.79986	7.03778	12.4802	6.85574	10.1738	7.90114	8.62736	12.2097	7.28735	8.61377	7.93447	11.834	11.7379	10.7286	8.14597	12.6851
10038992	0	14.5344	7.17578	6.48353	8.3636	15.5108	7.88134	7.64515	9.32309	9.13023	14.7318	11.5276	11.0277	4.99277	7.41271	7.99674	4.67293	9.36805	9.26966	13.1792	6.2532	14.5685	15.2119	13.7822	7.88733	5.5435	6.08398	8.19746	9.16191	10.5949	14.1719	7.63956	10.8561	8.69399	8.24327	12.0348	4.47586	10.2021	8.26819	9.32694	12.2933	6.82966	7.61411	8.75611	13.4093	13.6689	11.4694	7.58651	12.6301
10038993	0	13.2979	7.15423	8.59132	8.0453	14.3304	9.9998	7.30241	11.4008	11.8047	14.2741	12.8264	11.9691	4.39972	8.259	7.99737	4.05814	7.39346	10.9599	13.6057	6.45485	14.6972	14.2513	15.6211	7.78953	7.41657	6.82282	7.47743	8.95412	11.9057	13.682	9.4014	10.7302	8.82845	9.43193	13.0911	4.1137	11.3133	6.5788	9.52506	12.9401	8.28831	8.70499	8.82719	12.4758	12.584	10.6711	9.68662	13.8987
10039000	0	14.4247	10.2055	8.97322	9.67266	15.5355	11.4043	8.65552	12.1508	12.6357	15.4527	12.9702	12.2006	5.85696	8.47937	7.25391	4.17624	7.49368	12.0935	16.0387	6.94795	14.6436	15.347	15.7605	10.3523	8.66934	6.77671	8.89382	10.7261	13.3847	14.5002	9.1224	11.3675	9.63987	7.68905	13.5453	8.55817	12.0278	9.76499	10.2242	13.7992	8.56829	9.6228	8.77327	13.5923	13.4275	12.6476	9.55929	14.3269
10039006	0	14.9007	9.75361	9.52897	10.1284	15.789	9.47523	8.05643	10.8637	12.3061	15.5449	12.1392	11.9816	4.23304	7.33552	7.44169	3.82985	5.74873	10.572	15.6488	6.47539	14.6532	15.5113	14.3316	7.55599	7.5048	5.96102	8.40829	12.5773	11.5908	15.1201	8.97459	12.2678	9.11503	6.69541	13.7782	7.19975	10.7908	8.1251	9.51672	12.596	7.49839	8.03371	9.48194	13.9687	14.3755	12.5127	5.95161	13.1377
10039007	0	14.3626	8.39093	10.0544	10.6155	15.351	11.15	9.51275	13.8331	14.9643	15.2649	13.4561	12.7042	5.90393	9.34753	8.52977	4.19857	6.46166	12.3321	15.7569	6.67858	15.2578	15.2899	15.9741	8.96345	8.40566	7.61609	9.57773	12.6277	13.7309	14.2853	9.49766	11.4475	9.45751	9.171	15.0899	9.67952	11.9825	9.15929	10.495	13.6927	9.71963	10.347	9.87911	13.1376	13.4835	12.2204	9.70277	14.3215
10039024	0	13.6853	7.24907	8.65829	8.25646	14.8238	9.83751	8.48388	11.2572	10.9503	14.4661	12.0008	11.6804	4.70266	7.09423	6.47675	5.65395	5.9206	11.1855	14.3781	4.43002	14.633	14.4978	15.0389	6.85006	5.81237	4.54151	8.77302	8.93405	11.2891	13.7336	8.49267	11.082	8.18155	7.67806	12.0995	3.88401	10.8653	8.29916	10.2936	12.5198	8.70681	8.48282	8.21985	13.1182	12.7664	10.8477	8.06376	13.7484
10039027	0	13.8692	10.664	9.33557	8.81219	15.0771	10.0272	8.61407	12.6424	13.4248	15.3656	13.0533	11.7834	5.965	6.31486	7.8576	4.32301	5.01944	11.991	15.8628	8.47962	14.5681	15.0171	16.1686	8.28984	8.24594	6.20668	8.55654	11.0713	13.5231	14.5744	8.63445	11.6876	8.8445	5.52713	14.3778	7.09842	11.1918	8.56262	10.1167	13.0505	6.29201	11.4705	8.85701	13.1774	13.4295	12.0841	7.33194	13.9782
10039039	0	14.1413	9.00334	10.0938	9.8467	15.3858	9.785	9.1654	13.7209	14.6977	15.5435	13.8672	12.4825	4.92662	7.75676	8.21676	4.23588	5.48249	11.996	15.5068	7.86227	14.5836	14.8948	16.2886	8.60615	8.21922	6.67333	9.2489	13.4158	13.618	14.6068	9.45711	10.8783	8.54671	7.0644	14.9514	8.59661	11.6361	8.52268	9.98146	13.9993	7.37386	10.1404	9.46511	12.9976	13.13	12.001	7.72586	14.3404
10039050	0	14.2567	7.82984	9.38488	9.25122	15.6108	9.62876	9.16813	12.1502	10.2822	14.9858	11.9616	10.1453	4.01828	6.47816	10.7504	4.21101	7.33601	10.2963	15.2397	5.25788	12.9553	15.1672	15.976	7.73612	8.1668	6.23126	9.37015	9.93928	13.2215	14.8907	7.84344	10.7441	8.8536	7.2562	13.6371	6.81067	11.237	8.23307	9.39642	12.2782	7.83719	7.73689	8.99833	13.0836	13.1691	11.5572	7.80381	14.1025
10039053	0	13.5435	7.1879	8.75625	9.10659	14.6863	8.97174	8.36238	12.2292	12.1579	14.2632	11.6467	10.9989	4.32445	7.40146	7.32276	4.05129	7.59918	10.9587	14.8143	6.32222	13.4376	14.3277	15.1297	8.97468	7.38797	4.90048	8.41814	10.065	12.4384	13.4672	8.43257	9.75026	8.45148	7.32619	13.8017	7.4064	10.8403	7.45011	8.88281	12.2199	7.2999	9.16037	8.72484	12.3906	12.6222	10.9002	7.75239	13.5872
10039062	0	13.3894	6.62145	8.55877	7.99591	14.5467	9.10151	5.49969	10.2931	10.1143	14.0915	12.4147	11.2672	4.33457	8.34824	8.32627	3.92001	6.60031	10.8298	13.1164	5.86609	14.2116	14.2105	15.2912	6.43359	6.05565	6.7082	6.02419	8.79059	11.5328	13.8285	8.74289	10.4827	8.24856	8.522	12.3473	7.04557	10.7852	7.57254	9.46006	12.3421	8.49629	9.18066	8.1685	12.2575	11.8565	10.764	8.8123	13.2902
10039100	0	14.2831	8.18103	8.19411	7.32691	15.7469	9.6681	8.01618	8.09032	10.0064	14.8776	11.0791	12.1469	5.04536	7.9042	8.18384	4.98482	7.05871	11.1147	14.6522	6.25754	14.6176	15.3827	12.762	6.35294	4.569	6.50058	8.51064	7.98967	9.76813	13.7654	7.87323	10.7963	8.74602	8.82926	11.6008	5.1071	10.9901	7.38513	10.0653	12.91	9.04076	7.91095	8.57851	13.7311	12.4164	11.872	8.6347	12.9979
10039110	0	15.474	8.94792	10.9147	10.2815	15.8757	10.9	9.18642	13.2365	14.6274	15.7395	14.0865	13.2163	6.14376	9.86476	9.33791	4.98705	9.56633	12.5942	15.506	6.63254	15.3907	15.6906	15.9864	7.45171	8.79335	7.96533	9.38239	13.7119	12.9681	15.2448	10.4709	12.2715	9.59549	8.37501	15.554	8.06185	11.9693	8.3259	11.3746	14.1912	9.51881	10.7383	10.9473	14.2443	14.6113	12.8596	9.93674	14.6084
10039181	0	14.8988	7.49273	9.79781	9.14164	15.416	11.091	7.65061	11.5961	12.7427	15.4061	15.0023	13.8627	5.63848	10.1693	9.52524	5.85534	6.64143	12.3035	12.7479	7.76525	15.625	15.0175	16.0782	8.62081	6.74877	8.19246	7.94846	9.52903	12.1673	15.1738	10.3741	12.3392	10.5968	9.30194	13.5497	5.71883	11.5785	8.46537	12.1542	15.3901	9.3709	10.5233	10.2348	14.2045	13.6069	12.8724	10.4125	14.0053
10039217	0	13.9472	7.95263	9.97104	9.43168	14.9941	9.95644	7.77496	11.5015	11.9756	14.8962	13.0398	12.2049	4.06841	8.46928	8.14127	3.70476	6.46624	11.6345	14.4951	5.90067	14.5507	14.6996	15.563	7.63366	6.89348	6.2982	7.99608	9.38132	12.393	14.3372	9.16038	11.0897	9.48834	7.24547	13.148	6.63615	11.0452	8.24382	10.2721	13.3975	8.08684	9.22514	9.43224	12.8031	12.6438	11.9248	7.62046	13.8937
10039220	0	14.8203	6.47221	9.65293	9.46301	15.8419	10.5934	6.80592	13.0461	10.0796	14.0807	13.2559	12.5504	6.76812	8.21957	8.71402	5.56188	5.96671	8.32725	12.0217	6.32735	14.4648	15.3447	15.994	7.68405	7.52096	7.59385	7.25869	8.01969	13.4073	15.3861	8.30872	11.4572	9.98961	7.32011	14.0824	5.46624	11.4704	8.92292	11.2014	14.1101	8.19417	9.24124	10.1466	14.0396	14.3766	9.97081	8.20072	13.4796
10039223	0	13.4427	6.78416	8.00131	6.89012	14.4629	10.4723	6.81021	9.38572	10.1182	14.437	11.8279	11.9047	5.80509	8.17184	8.4511	5.90072	6.32407	9.53683	11.9086	5.95687	14.5995	14.5633	14.1477	8.46801	5.64131	7.02226	7.54265	7.45967	10.495	13.3305	6.74284	10.9343	9.3391	7.83843	11.1954	5.93409	11.1106	8.83246	9.8419	13.21	9.18185	8.87066	8.23765	13.255	12.1623	11.6287	8.88075	13.3241
10039235	0	13.9253	9.49823	9.49427	8.68576	14.6862	10.2307	8.70489	12.3561	13.8438	14.1556	12.4367	12.3785	5.18717	8.52858	8.18943	4.48169	5.99619	12.1558	15.5585	6.30551	14.7264	14.6374	15.7347	7.97278	8.11176	6.33541	8.65824	11.3263	12.3763	13.6964	8.45684	11.1445	8.74597	8.07539	14.6936	8.29777	10.9584	7.80135	9.84123	13.0133	8.48187	10.3486	9.47661	12.7198	13.2836	12.2617	8.7167	14.0054
10039324	1	11.8338	7.60995	4.53115	7.51224	14.7486	6.894	5.00182	8.10875	9.94154	13.7147	10.7258	9.5199	3.85932	4.4588	5.80376	3.86135	6.57922	9.80651	15.0226	4.56041	12.1267	13.8082	12.3024	6.13091	3.7317	5.07471	5.49826	4.98743	8.71426	12.6289	7.51581	7.4527	6.98484	5.49227	10.9702	6.00281	9.36431	5.81794	7.19564	10.7548	7.41668	6.28706	6.44352	11.8413	10.6082	10.1642	7.72895	11.2572
10039332	0	14.8311	7.91046	9.11909	9.37588	15.8347	10.4743	9.24955	12.3183	11.9025	15.1209	12.2789	11.9245	4.78031	6.62872	8.40267	3.88401	5.34646	11.2722	14.3129	6.63809	14.4722	15.4049	15.2785	7.94632	6.74098	6.89105	9.64289	9.90757	12.4248	14.671	8.3209	11.9416	10.1166	7.28711	13.0072	6.85787	11.773	7.98697	10.6588	12.6017	8.42604	9.07491	9.24811	14.1277	13.9256	12.1056	8.3692	14.1795
10039338	0	13.0328	7.29719	7.31233	8.61707	14.482	10.6904	7.39044	9.86223	10.8289	14.9507	13.3353	11.0905	5.17971	6.70765	7.89745	4.77984	5.38011	10.4911	14.3415	6.94983	13.8749	14.0553	16.0057	5.70205	5.76479	5.54052	7.68385	9.17885	11.4926	14.1521	7.22692	10.5015	8.15729	7.70287	11.8975	5.05041	10.6669	7.64662	9.30061	13.7542	7.75201	7.71218	7.96171	12.2124	11.9592	11.2607	7.82143	13.0007
10039353	0	13.8066	8.16443	10.2179	10.2753	14.6318	10.4806	9.2164	13.9663	13.1338	14.635	12.3967	11.374	5.81686	8.54308	8.45527	5.2426	5.90116	11.6868	13.9002	6.19336	13.8849	14.5298	15.9434	8.00081	7.50381	6.23433	9.59816	12.7774	13.5149	14.373	8.82558	10.7352	8.70984	6.85889	14.5706	8.31221	11.3174	7.91743	9.90197	13.0794	8.38927	9.73943	8.98047	13.1048	13.2616	11.8236	8.04876	14.6644
10039402	0	14.8571	9.86678	9.36443	9.86195	15.9319	10.9171	8.92957	13.7493	14.3998	16.0284	13.012	11.4839	5.96514	7.54874	7.58966	4.80926	5.64325	11.125	16.4696	10.516	14.1082	15.6381	16.5476	7.60274	8.96815	6.6633	8.92615	14.9025	13.6725	15.3115	9.10292	11.8633	8.79471	7.36582	15.4922	8.98918	11.0493	8.22133	9.40126	12.9173	7.12658	11.9652	9.40902	13.1769	14.3923	11.8766	8.05128	14.151
10039427	0	13.0352	6.74623	7.51275	8.38934	14.2571	10.2828	7.52336	11.2432	11.8328	14.2202	12.5832	11.0879	6.10484	6.46715	7.73862	4.05337	4.62626	10.246	13.48	5.13122	14.082	13.9862	15.796	8.18586	6.63839	6.84171	7.69786	8.52629	12.4838	13.3835	7.93638	10.7353	8.60272	7.9886	12.8232	6.76109	10.1482	8.53082	9.43653	12.4143	7.79915	8.57886	8.23464	11.9891	12.1287	10.4888	7.90125	13.1116
10039432	0	14.4323	8.74479	10.3546	9.60588	15.2674	11.2465	9.82434	14.0703	13.7659	15.4414	14.044	12.8007	6.30685	8.45213	8.89241	5.3307	7.02955	12.3781	15.5038	6.78115	14.6887	15.2391	16.5914	9.00059	8.58283	7.49607	9.83348	10.9022	14.1316	14.9987	9.78469	11.4142	9.52588	7.42056	15.1864	8.82115	12.4203	9.00286	11.3787	14.0864	8.27868	10.0957	10.0465	13.5704	13.5334	12.5168	8.57937	14.9163
10039474	0	13.1333	6.58622	8.7542	6.8492	14.4035	8.10239	6.78469	6.70867	9.32759	13.5393	10.2957	11.0001	6.91425	6.82129	8.46761	4.92286	7.00186	9.68789	9.37652	6.36566	14.0658	13.57	12.9674	8.15469	4.81173	7.47544	6.74056	6.32851	8.60943	12.2278	7.41828	10.2545	8.4411	7.88589	9.6479	5.78338	9.5565	6.41175	10.3819	12.7852	8.25903	6.4418	7.30066	12.6334	11.0281	10.8607	10.5043	11.4534
10039478	0	14.4882	8.36693	9.48761	9.89326	15.9755	9.81908	8.15883	11.2107	11.3183	15.5659	12.0968	11.7385	6.62044	4.21777	6.60382	3.91418	7.0755	10.3616	15.672	6.00443	14.1253	15.4763	15.6871	7.90576	7.44977	6.3597	8.20939	11.7683	12.0372	14.9528	8.1069	12.1237	9.17688	6.10438	13.3732	6.44893	11.0544	8.05646	9.29137	11.73	6.17307	7.26014	9.64671	13.2529	14.3053	11.2406	6.59982	13.7868
10039482	0	14.7087	7.22059	9.00568	9.62334	15.3002	10.8653	8.21414	12.8976	12.7396	14.2795	13.4088	13.404	7.37646	7.85156	9.47708	5.20449	7.23015	11.2043	13.4732	6.68394	15.3622	15.4424	16.1335	8.46016	9.00608	8.30049	8.60684	10.2846	13.583	14.6625	9.54224	11.7333	10.2207	7.40038	14.5994	8.08252	12.2583	9.04068	10.4891	14.0079	8.65845	10.1315	9.93129	14.1715	14.2153	11.6186	9.20298	14.2841
10039500	0	14.4165	6.99393	9.57988	9.90204	15.5117	11.3633	8.39397	12.2749	9.24775	14.8468	11.9381	11.3693	7.7041	5.41677	8.41088	4.64777	4.76458	9.32523	12.8742	7.29092	13.6833	15.2718	16.3127	9.34396	7.80663	8.00711	8.66297	9.80006	13.9719	14.8834	8.02441	11.0691	9.8415	6.70206	13.2147	5.95657	11.9226	8.23249	10.4196	12.8265	5.78007	8.05084	9.32072	13.6844	13.9017	12.0137	8.29204	14.1681
10039505	0	14.3678	6.62717	9.63095	9.49045	15.3607	10.4743	8.93931	13.6359	12.6601	14.8886	13.6525	12.0035	5.33282	8.45732	7.56616	4.57058	6.15601	10.5518	12.8765	6.74965	14.5157	15.1336	16.5346	8.60639	8.98553	6.95442	8.92958	9.71486	13.6504	14.7761	8.92617	10.9984	9.13762	8.08944	14.7315	8.69977	11.452	8.40575	10.2179	13.3481	8.06639	9.5501	9.95081	13.2346	13.6822	11.5231	8.86404	14.16
10039508	0	14.0864	6.4219	8.6452	9.13472	15.5718	9.81015	7.39999	11.592	9.42672	14.2029	10.258	10.8356	7.47055	7.24851	6.91948	3.92733	4.72481	9.35981	12.195	6.70903	13.0144	14.5886	14.2567	7.67004	7.13947	7.38365	8.27966	8.63009	12.4785	13.5456	7.3545	10.479	8.73643	6.54819	12.7108	7.40025	10.8783	8.87007	9.2659	12.493	7.79865	8.72298	9.04406	12.8344	13.1892	11.0095	9.06754	13.2427
10039511	0	13.8732	6.10089	8.86607	8.20075	14.6058	10.4541	7.00283	11.297	10.1996	12.4779	11.2453	11.696	5.34152	8.19326	7.63621	4.10961	4.71951	9.56589	11.5244	5.90667	14.194	14.6462	15.346	7.45029	6.841	6.59389	7.08164	7.13244	12.2566	14.0438	8.01575	10.0847	8.11374	7.45556	12.3175	5.1692	10.4596	6.93347	10.0834	12.8652	8.67678	8.22501	7.83027	12.9702	12.8305	11.0953	8.49633	13.0458
10039515	0	13.0617	7.21768	8.20189	6.70371	14.3961	9.65465	7.28947	9.89457	9.51569	14.0222	12.7976	11.5665	4.32301	8.08335	7.67194	4.09415	5.15595	9.70038	10.8299	6.28548	13.4914	13.6893	15.8015	8.04498	5.36478	6.75421	7.46243	6.67183	11.1869	14.0262	8.1841	9.74342	8.17487	5.92557	11.7497	6.02246	10.2346	5.83127	9.77594	13.7458	7.90428	8.41987	7.76904	12.2023	11.8977	11.3824	9.00414	13.1439
10039527	0	13.1395	7.90386	7.85242	8.33804	14.5228	8.76067	7.41978	10.7608	10.9722	14.5841	12.8721	10.7513	5.33289	6.10125	6.94994	3.79181	7.00862	9.59451	12.7239	4.65289	13.6143	13.8118	15.6373	9.27173	6.72641	6.25622	7.51981	9.22955	11.5071	13.754	6.91535	10.1849	8.08665	6.36962	12.2002	6.40812	10.0867	7.20891	8.65345	13.5135	7.26774	8.4437	8.47702	11.99	11.3632	12.4815	7.55315	12.2052
10039544	0	14.6375	8.00782	9.39903	10.6692	15.6751	11.2303	9.19518	13.515	13.2584	15.1769	13.6012	12.6922	8.44296	8.5026	9.23843	4.14584	7.15603	11.5232	14.2373	6.92323	15.0956	15.2886	16.4398	8.49753	9.15984	8.52288	9.85699	10.5156	13.8668	14.7403	9.13372	11.9893	9.6277	8.08751	14.9203	8.76182	11.9716	8.80057	10.9445	14.0014	9.42081	9.92608	10.2719	13.7576	13.9353	12.2989	9.5142	14.5772
10039545	0	13.4841	6.04863	8.19895	7.65112	14.2854	10.4175	6.90839	10.6855	9.12495	12.3409	11.7528	11.08	5.7099	6.70714	7.67574	4.09635	5.28869	9.03143	10.9516	6.68691	13.8182	14.4625	15.7451	8.33931	6.42618	5.98021	7.18582	6.49176	11.9928	13.7138	7.93435	10.454	8.17226	6.48999	12.069	5.23577	10.8204	7.10101	10.0851	12.729	7.54179	7.61517	8.51718	12.8233	12.5071	9.84616	8.11654	13.1571
10039569	0	14.4286	11.3705	9.46929	8.81173	14.9453	10.4709	9.92446	12.5489	13.9117	14.7739	12.2991	11.7484	8.44912	9.19373	8.96319	5.39486	9.12113	11.9927	15.6249	7.80313	14.492	14.9032	15.1987	9.85485	8.54806	9.44296	9.9015	12.4574	13.1274	14.464	8.5303	11.7809	9.42181	8.20575	14.7405	7.047	10.8301	8.41109	10.2279	12.4133	8.80903	11.9166	9.14286	13.0486	13.8342	11.9737	13.3854	13.7329
10039576	0	13.8222	7.9186	8.87961	8.3595	14.8635	10.5753	7.81143	11.6792	12.3386	14.4072	12.161	11.7135	6.45709	7.56279	7.86249	3.83815	6.32014	11.2608	14.9623	6.17367	14.4938	14.6129	15.3921	7.98101	7.57844	6.54879	8.30608	9.58876	12.3903	13.6157	8.64297	10.7333	8.72313	7.80332	13.2803	7.32945	11.1685	9.18649	10.1446	12.6678	6.39879	9.16966	8.73076	13.1226	13.0353	11.5273	8.51336	13.5182
10039579	0	13.6832	10.7497	8.44127	8.57025	14.9355	10.1883	8.28968	11.6702	12.8874	15.481	13.2677	11.6091	5.32959	7.43781	8.37602	4.13963	6.43606	11.3712	15.5684	9.10684	13.9237	14.4568	15.8089	8.77291	7.12892	6.70935	8.2328	10.1491	11.9663	14.3162	7.99771	11.6624	8.31625	8.13766	14.3794	7.98941	10.5864	7.36981	9.4703	13.1262	7.77681	11.1634	8.2829	12.501	12.8611	11.3446	8.12422	12.9771
10039583	0	13.5184	9.88222	8.54103	8.13974	14.6508	8.88925	7.81611	11.6169	12.5762	14.9358	12.4038	10.8721	4.68941	6.73517	8.27148	3.87224	5.90183	10.9567	15.6145	7.9566	13.5978	14.2932	15.5664	7.88158	6.91836	6.14729	7.67421	9.56955	12.2602	13.9151	8.28136	10.8338	7.65706	7.2643	13.8445	7.07935	10.4766	7.49883	9.15504	12.6882	7.81392	10.9109	8.12681	11.9663	12.9192	10.8029	8.02089	12.9829
10039590	0	13.7862	9.374	7.2018	8.25084	15.3708	10.1151	9.07391	11.3951	11.5938	15.3133	12.8402	11.2862	6.21376	8.54494	8.00503	3.76267	4.24298	11.4566	14.9478	4.24336	14.1385	14.8113	15.7909	8.80015	6.47257	4.9982	9.28115	10.3029	12.5346	14.6641	9.04374	11.1116	9.37134	6.75884	13.0199	6.69883	11.2476	6.76992	10.0663	13.1454	8.3455	9.15207	10.0393	13.2411	13.3513	11.8536	9.76333	13.6506
10039594	0	13.8448	6.2411	8.15367	8.22794	14.6936	10.4575	6.71035	10.1388	8.7003	12.8318	11.5539	11.8518	7.00511	7.53038	8.6642	4.37969	4.52381	9.94117	10.4607	6.73255	14.2591	14.3583	14.6292	8.18823	4.96199	7.40881	7.37138	6.43176	10.9947	13.4618	8.84399	10.6403	8.84852	6.88509	11.644	5.68882	10.9471	8.32293	10.3018	13.0149	7.24531	8.47046	8.44419	13.0503	12.3758	10.4979	8.19026	12.7003
10039605	0	15.075	10.1335	9.87672	9.65493	16.1255	10.6723	8.59279	12.9618	14.0496	16.2343	13.5773	12.5327	6.27791	7.34477	8.40308	3.95522	7.26886	12.312	16.2527	9.13897	14.9015	15.5632	16.3693	8.60597	8.74011	6.94893	8.63721	13.5647	13.0829	15.5582	8.80272	12.3902	10.0742	7.28473	15.0195	7.39771	11.3657	8.8037	10.3138	13.6776	7.56217	10.9219	10.1416	13.8449	14.6107	12.4627	8.35619	14.0688
10039606	0	14.2818	9.18601	9.59257	9.13265	15.5562	9.97353	8.47917	12.1391	13.3957	15.7373	13.244	11.572	6.61878	9.13582	7.00552	4.90444	6.72963	11.5983	15.9395	8.29656	14.5609	14.9984	16.2084	7.95617	8.26058	7.53883	8.4132	11.8282	12.6411	14.8377	8.84184	11.6724	8.52525	9.15853	14.0548	7.19811	10.8786	7.23098	10.0174	13.2647	8.9788	9.50526	9.22245	13.1827	13.8299	12.048	9.79942	13.9105
10039607	0	14.0808	12.258	9.88237	10.8031	15.2691	9.81568	8.59314	12.0667	13.536	15.2579	13.3805	12.4033	6.73052	8.98335	8.20096	3.75585	6.73029	11.8687	15.7072	7.92519	14.7594	15.2943	15.4794	10.7822	8.28434	8.99041	8.54195	10.2	13.0007	14.5048	9.2356	11.4079	8.9116	8.64936	13.9207	9.03875	11.4643	8.71656	10.4887	13.9657	9.52339	10.7317	8.75538	13.2715	13.1934	13.4903	10.5934	14.017
10039611	0	14.3209	11.6976	10.5305	9.67029	15.419	11.238	10.6858	13.8021	15.0795	15.6614	13.8359	12.9406	5.79885	8.29688	9.17556	4.17017	7.24447	12.6122	16.0185	8.8618	14.8476	15.0406	16.3707	9.38647	9.18426	8.42795	10.5597	12.9048	13.6359	14.8135	10.0269	12.6123	9.23331	8.81041	15.2734	8.81592	11.8418	8.60101	10.6264	14.1364	9.10933	13.1479	10.0665	13.2434	13.8596	12.4733	9.7953	14.626
10039613	0	14.5363	9.81593	9.27941	9.89167	14.7068	11.1213	9.621	13.7243	13.7895	15.4582	13.2549	12.0052	5.71957	8.66816	8.29188	3.93301	6.3532	12.0708	16.0013	8.50142	14.2465	14.9835	16.4401	8.85433	8.96171	8.57273	9.51552	11.4277	13.8454	14.3946	8.45105	11.3042	9.34587	8.45154	14.6966	8.15724	11.3193	8.03722	10.7086	13.3091	8.38993	11.5397	10.0264	13.3433	13.7238	11.9495	9.83181	14.7047
10039616	0	13.7002	10.185	8.96271	9.11176	15.0806	9.83233	8.68283	12.2774	13.199	14.9927	12.5719	11.5776	5.8484	7.82204	7.89909	4.33285	6.54082	11.1785	15.8465	8.2871	13.8407	14.9099	15.6616	6.96656	7.96544	6.70981	8.64509	11.0919	12.3207	14.453	8.2197	10.9513	8.2052	7.53165	13.9714	8.65106	10.9177	7.67341	9.53041	12.6072	7.88863	10.7927	8.7028	12.524	12.8653	11.613	8.27863	13.4526
10039625	0	13.9497	10.7937	8.77094	8.55362	15.1968	10.7232	9.01149	12.4401	13.5261	15.3713	13.4611	12.0434	5.50373	9.04064	8.43283	4.25776	7.16768	12.3456	15.9186	9.69584	14.7303	15.0265	16.0556	9.13546	7.98825	7.39879	8.9986	10.6792	12.7591	14.644	8.39965	11.2675	9.46027	9.85257	13.8974	7.36439	11.2198	8.35619	10.2283	13.4483	10.3218	11.2164	9.37052	12.9952	13.1158	12.1385	9.876	14.0197
10039631	0	14.7962	8.20207	10.2128	10.0274	14.894	11.1906	8.65259	12.6487	13.6941	15.3057	14.6726	13.775	7.10498	10.2172	9.67383	4.01596	6.57781	12.2801	14.5122	7.55112	15.7221	15.1523	16.1386	9.92093	8.34105	8.32655	8.77277	9.56564	13.4007	14.4396	10.3138	12.4128	9.92408	10.2511	14.546	7.42094	12.2883	9.37385	11.8191	14.5925	10.1573	10.9178	10.0418	14.122	13.9634	12.382	10.7553	14.417
10039638	0	13.636	8.58287	9.15989	9.65393	14.9462	11.1297	9.19765	12.9105	12.2628	14.8507	12.3879	11.4429	4.57295	7.97895	7.22228	4.06359	5.3181	11.0179	14.8846	5.28396	13.4734	14.9887	16.2904	9.8912	8.80503	6.36512	9.45647	10.9585	13.3107	14.6184	7.05231	10.9288	10.1568	5.66408	13.8883	9.13241	11.6437	9.59593	10.0151	12.2349	8.76282	8.90382	8.76029	13.2183	13.4244	12.2115	7.78274	13.9612
10039650	0	15.6224	7.6844	8.67907	9.26219	16.5668	9.95352	8.41532	10.1129	10.2416	15.9035	12.0097	11.9026	6.25959	6.20863	7.12602	4.33063	5.71232	9.44009	15.0609	6.87209	14.2378	16.2235	15.7027	7.5797	7.2802	6.46241	9.11687	9.99261	11.6207	15.5826	8.59945	11.7588	10.2701	6.5568	13.321	6.2944	10.9245	8.87857	9.63377	12.4978	6.92543	7.96399	9.02061	14.565	14.089	12.9983	7.4055	12.6997
10039653	0	10.812	5.86163	7.92943	6.80773	15.1847	6.84935	5.69911	6.46987	8.13744	14.1642	9.69112	7.82075	6.21167	4.533	8.19325	3.44374	4.57815	7.33602	8.57733	5.2709	12.8575	13.5873	13.5737	5.48659	4.34334	6.4955	5.67737	6.26487	7.5297	12.0084	4.03166	7.12367	9.16066	6.60918	9.00849	4.00648	8.42904	6.46495	9.53779	11.8431	8.11273	4.06523	4.59538	12.9029	8.85564	9.90818	7.10022	9.81523
10039655	0	14.5085	6.56079	8.89382	8.43209	15.2148	10.6983	7.66683	10.1838	11.2368	15.1076	13.8213	12.5917	5.44731	7.32772	9.25549	5.66371	8.06881	11.4236	12.948	7.29424	15.0644	14.9796	15.7604	7.34041	6.06994	7.54134	8.23641	8.50824	11.1874	14.6327	8.79505	11.8728	9.84698	8.21791	12.0706	4.509	11.5166	8.00564	10.8081	14.2525	7.55767	8.91052	8.74072	13.8519	13.1973	11.9621	9.15226	13.3665
10039665	0	16.3921	9.20576	9.52641	9.09223	16.6533	9.39077	10.4313	10.361	11.5905	15.7801	11.152	12.1719	7.08189	7.30868	8.42107	7.21555	6.36366	10.9244	15.2696	7.22013	14.5133	16.2868	14.5654	7.3684	7.93906	9.23439	10.7751	13.1353	11.2853	15.7928	9.17775	12.7334	11.9363	8.45374	12.6767	5.85557	11.1801	8.55721	11.6279	12.6751	7.45687	8.23995	10.132	15.7844	14.4902	14.2335	9.67299	12.2655
10039669	0	14.2563	8.59569	8.97017	8.33616	15.8087	9.56315	8.25623	10.7294	11.3602	15.2018	13.048	11.8026	6.53151	7.64804	7.22996	5.33067	6.00699	10.7098	15.4013	6.47046	14.0724	15.0185	15.7949	7.88657	6.86711	5.578	8.29307	8.57941	11.8943	15.0129	8.36653	11.2099	8.98647	8.02906	12.8559	6.79536	10.4551	8.06984	9.92854	13.1542	8.88267	8.96709	8.78397	13.1611	12.7214	11.9936	9.17138	13.1223
10039672	0	15.2258	11.3712	10.4742	9.8893	16.0023	9.64205	10.1731	13.4023	15.0067	15.7326	13.9091	13.1469	7.8955	10.4271	8.79445	6.06411	7.56983	12.4263	15.816	8.89691	14.7775	15.6172	16.0067	9.04787	9.04709	9.52224	10.1496	14.5171	13.2795	15.5511	10.2017	12.9583	9.36069	9.57944	15.3373	8.69029	12.0758	8.86867	10.3953	13.763	10.1432	12.8014	10.6823	13.6379	14.4815	12.157	10.8699	14.4399
10039719	0	14.3644	8.44652	9.7161	9.40058	15.1833	11.7245	8.63212	12.9584	13.9361	15.0919	14.242	12.7838	6.44979	9.55354	8.66306	5.62804	8.14254	12.3666	15.4188	6.64137	15.1117	14.9666	16.2102	7.86283	8.73876	6.96443	8.87489	10.6859	13.3045	14.4785	9.92941	11.8805	9.49662	9.46753	14.4416	8.74394	12.0206	8.73189	10.7342	14.0735	9.84913	10.2238	9.89553	13.2942	13.3723	12.4621	10.9345	14.2122
10039728	0	14.463	7.08766	8.86556	9.6729	15.4421	11.2394	8.09442	12.2397	10.5821	14.7134	12.981	11.8044	7.12253	8.53798	8.1867	3.72039	6.52069	10.9263	12.6877	7.51089	14.3667	14.9381	16.0981	8.34906	8.0305	7.13189	8.90537	9.15858	12.959	14.4882	8.97804	11.5256	9.45427	8.25039	13.3441	8.08603	11.6984	7.64096	10.286	13.8631	8.33658	9.6741	9.13974	13.5988	13.6123	11.8417	8.89234	14.2123
10039742	0	14.6428	8.19828	9.48268	9.57088	15.5901	11.2087	7.95381	12.2156	12.7423	15.3987	14.4542	12.2273	4.63419	4.66619	9.46443	3.99811	7.07376	11.968	13.9791	7.569	14.8982	15.1571	16.2208	9.77793	8.47719	6.90994	8.56823	9.78438	12.8977	14.9356	9.84473	11.676	9.78525	6.83725	13.908	6.63593	11.7934	8.66804	10.798	14.1944	5.99148	9.67988	9.83633	13.8231	13.2262	12.6231	8.61856	13.9105
10039755	0	15.3045	9.55614	10.8555	11.0363	16.154	11.6918	9.536	13.7783	14.5538	15.7758	14.1541	12.4865	6.25054	8.37672	8.57245	4.02733	7.39152	12.0863	15.626	8.99569	14.5563	15.512	16.4872	9.46911	9.34569	8.4099	9.79658	14.6153	14.4016	15.525	9.50342	11.9783	9.43195	8.6577	15.3151	10.3569	11.9603	9.27959	10.9313	13.7329	8.33673	10.2936	10.3673	14.1249	14.3104	12.6105	9.80699	14.9201
10039775	0	15.0425	7.67506	10.2597	12.0166	15.9894	11.3232	8.73093	13.6218	11.4613	15.1293	14.0802	13.443	5.88974	10.6997	9.33264	4.83941	6.57509	11.2601	13.4609	7.73852	14.8359	15.655	16.1152	10.023	8.72792	6.86667	8.38548	8.99142	13.5561	15.4122	10.0003	11.4938	9.9293	8.7648	14.1267	8.57016	12.2239	9.70536	11.3775	14.9515	10.4516	10.9681	9.73369	14.1929	14.1786	12.3989	9.24762	14.5035
10039780	0	8.43116	6.0702	7.65302	7.08088	15.3629	5.73601	5.94629	6.07765	7.23375	13.1642	8.35288	6.81395	7.59572	5.79283	6.68247	4.60484	5.33188	8.02175	8.80575	5.87123	8.59107	12.3439	11.1923	6.98427	3.79369	8.21315	6.3922	5.13631	5.92106	11.4045	4.07587	6.57115	6.67854	6.97282	8.33077	5.06242	6.53756	5.62152	7.42421	11.0365	7.70221	4.29293	5.40299	11.854	7.38479	8.404	8.86215	8.08609
10039783	1	12.4056	9.37	7.94019	7.13828	14.3065	7.7056	7.4643	10.178	11.479	13.0116	9.81756	9.68569	5.90397	7.33167	6.19423	4.06713	5.92772	10.9229	13.7009	5.4212	12.0459	13.1438	12.4594	7.14966	4.71888	6.01355	7.85027	6.77863	9.81622	11.8867	7.2623	8.0988	5.73476	6.45784	11.3199	6.85127	9.68174	6.48261	9.20617	11.2138	6.14946	8.1538	6.39715	11.9671	10.7378	10.9698	6.42091	11.5749
10039794	0	15.1489	9.00899	10.4148	10.7917	15.9633	11.4385	9.64114	14.1353	14.5353	15.3654	13.7676	12.8337	5.96756	7.92305	8.67543	4.38805	5.31788	12.0879	15.6568	7.51703	15.2139	15.5552	16.3032	9.46588	9.65539	6.99379	9.72679	14.097	14.4206	15.0917	10.3275	12.2239	9.58281	8.47137	15.7374	9.01927	12.2693	8.8433	10.9348	13.826	7.42084	10.4311	10.5482	14.137	14.6112	12.7127	10.2248	14.5252
10039822	0	16.2131	8.18908	10.9263	11.6413	16.6722	11.4823	9.2856	13.3784	14.3249	16.3577	14.3374	13.1631	6.87149	8.96549	9.49884	6.30506	7.36598	12.477	16.0597	7.94275	16.1381	16.4066	16.6619	8.17153	10.0445	7.05232	9.7247	14.6734	13.942	16.2469	10.1436	13.9702	10.8282	8.56031	15.7174	7.8766	12.392	10.1453	11.2692	14.2522	9.29301	10.3977	11.1232	15.1157	15.7167	13.1163	9.01416	14.8211
10039824	0	13.6488	7.13312	8.24104	8.84434	14.1239	10.5068	7.85014	11.9509	11.8002	14.7637	13.136	12.3865	6.46014	8.64797	8.21549	3.69488	7.17709	11.1171	13.0744	7.11959	14.3513	14.5578	15.8833	7.03847	7.40075	6.76458	8.27477	8.14029	12.6016	14.17	8.8091	10.7171	8.75685	7.87753	13.1198	7.67323	11.5436	8.46743	9.84426	13.5316	8.31356	8.69459	9.0804	12.4248	12.5145	11.8979	8.777	13.639
10039830	0	13.7678	8.07587	9.31618	8.13032	15.0777	9.58877	6.59151	10.9321	12.6103	15.2815	13.6447	11.6067	5.36457	7.68714	8.10634	5.17417	5.53531	11.3225	15.6222	6.82815	14.6302	14.7086	15.8827	8.34045	7.2007	6.84869	6.84782	10.0272	11.8824	14.3916	8.88684	10.968	8.84793	7.55513	13.0402	7.65715	10.7218	7.97873	9.59581	13.8608	7.05119	8.57522	8.99052	12.5346	12.5216	11.431	7.63336	13.2321
10039831	0	14.4046	9.80177	10.5608	9.9121	15.5404	11.3499	8.94706	13.4868	14.448	15.7653	14.2241	12.8883	7.01921	9.73142	9.00135	4.82914	8.08415	12.432	15.9723	6.6443	15.3222	15.4135	16.5822	8.0759	9.52538	7.59345	8.86518	11.641	14.225	14.9841	10.5761	11.9925	9.80822	9.35929	14.9891	9.27606	12.3434	9.75714	10.6817	14.2257	10.0744	10.3923	9.91677	13.6959	13.644	12.9148	10.4468	14.9459
10039832	0	14.0251	8.4214	9.36977	9.41825	14.769	10.29	9.2457	13.1841	13.1335	15.0521	13.4678	11.8404	6.68591	7.13699	8.08	4.09111	4.9855	11.0919	15.4899	6.85944	13.7224	14.4957	16.0746	9.01256	8.62415	7.93965	9.33404	11.6541	13.6895	13.9863	8.79871	10.7206	8.70498	6.47635	14.6616	9.16447	11.2977	8.53438	9.4498	13.4556	7.36394	9.71504	9.58565	12.6042	13.3315	11.6057	8.20163	14.1788
10039835	0	12.8033	9.16634	8.03743	8.04185	15.3684	9.51579	7.83572	10.0481	11.6737	14.5466	11.943	11.2801	5.2137	6.02883	8.55765	3.9581	4.86131	10.8726	14.8715	8.11249	13.7488	13.9476	15.6083	8.90752	6.04913	6.63353	7.96558	9.17107	11.4069	13.1866	7.45953	10.4205	8.5217	6.59644	11.7181	6.48438	10.5245	8.24054	8.95688	12.8546	5.53531	8.70226	7.4853	12.1298	12.0003	11.4528	8.3639	13.1188
10039836	0	14.086	6.81057	8.68189	9.66683	15.6816	9.66904	8.02527	11.5414	10.146	14.4196	12.5143	11.6475	5.81096	6.03839	8.30845	4.49442	5.98215	9.9112	12.5312	6.93229	13.8779	15.1108	16.0921	8.18365	7.0743	6.55503	8.56671	8.5946	12.3635	14.6971	7.95825	11.0854	8.57068	7.32126	12.718	6.62625	11.0502	8.51457	10.1585	13.1732	6.87865	8.24166	8.65028	13.4503	13.3665	11.4474	7.46118	13.0442
10039838	0	12.9235	5.37441	8.15083	7.04424	13.453	9.75537	7.2382	11.037	9.84226	13.9455	12.646	11.4012	6.19737	7.00233	7.71388	5.63224	4.07776	9.31648	11.4901	6.02032	14.1047	13.8692	15.8926	6.78577	6.10643	5.52626	7.42074	6.97505	12.0402	13.2294	7.8449	10.7647	8.69598	6.68061	12.2196	4.40374	10.7685	8.00528	9.96391	13.1015	7.48179	7.75797	7.9767	12.6663	12.6224	10.2365	7.78542	12.8836
10039839	0	13.2096	5.59941	8.10833	6.44414	13.9411	10.0055	5.23151	7.9698	5.81875	10.6268	8.3309	11.7042	5.60075	7.05434	7.89236	5.25727	6.45704	6.53576	8.55907	5.91112	14.0535	13.915	10.9138	6.54858	3.95159	6.50981	6.48357	5.61941	8.12482	10.261	6.10293	9.83527	8.14723	6.86141	8.96141	4.2765	9.66333	7.43971	10.4422	11.9151	8.07572	7.03883	6.53958	12.5705	10.9745	8.10614	7.74285	10.7397
10039855	0	15.1987	9.6304	9.98496	9.32743	15.881	11.6016	9.65216	11.5811	12.9919	15.8277	13.5269	13.3713	7.30387	9.51315	10.2622	4.62311	7.51807	12.9657	15.7803	7.98975	15.8691	15.7984	15.752	9.44775	7.57757	8.22496	9.67647	9.76365	12.578	14.4101	10.7237	12.8963	10.7567	9.64442	12.9336	5.4647	12.8653	9.11556	12.0425	14.7985	9.84225	9.53695	10.0832	14.7668	13.8676	13.6519	10.1929	14.3244
10039860	0	15.2598	9.14517	9.88871	10.5486	15.8173	11.7902	8.89206	13.1223	13.2981	15.6681	13.8814	13.6636	6.80751	9.99495	8.42666	5.77064	6.42242	12.3116	15.012	7.49162	15.3852	15.652	16.235	10.1593	8.82919	8.30458	9.53843	10.9467	13.8174	14.8748	10.0905	12.8134	10.0978	8.86571	14.5779	8.03376	12.5814	9.30198	11.8352	14.3884	10.2054	10.8051	10.3213	14.2564	14.5742	13.3281	10.5026	14.5223
10039861	0	13.8358	7.62148	8.38116	7.01975	15.3154	8.73172	5.99838	8.12925	9.46994	13.8658	9.27493	10.9236	6.3093	6.31931	8.14671	3.52707	4.58274	9.58483	12.3877	5.91456	14.5256	14.9428	12.9464	5.88091	5.46375	6.63228	7.11301	10.2401	9.33727	12.3292	7.07485	10.9331	8.99174	7.35604	11.3679	3.86849	9.01293	7.26203	10.2253	12.0906	8.60835	5.74462	6.81067	13.4349	12.0172	11.5518	8.51121	10.868
10039866	0	13.6227	7.82563	6.24314	8.97126	14.8784	9.05305	7.06852	11.2939	12.4984	15.2046	12.8104	11.6556	7.41746	10.5319	8.25179	4.6307	7.4453	10.2914	13.4946	6.24702	14.1	13.891	15.3416	8.3382	7.24112	9.38042	7.74542	10.7807	11.5891	13.8778	8.67929	11.1378	8.53942	8.72276	12.977	6.48149	10.2931	8.2891	10.7429	12.2274	9.14927	9.12818	8.91951	12.6037	12.7307	9.61698	11.0085	12.7008
10039875	0	14.7276	9.11531	10.4195	8.9629	15.5878	11.4452	9.46537	14.4785	14.6582	15.4719	14.3048	13.3036	7.80779	10.2185	9.74209	6.06041	10.1362	12.3573	15.2975	7.49949	15.297	14.6997	16.4132	9.55413	8.88114	9.18494	9.7528	11.2434	14.3475	14.9474	9.97379	11.9327	9.91248	10.0558	15.0209	8.1859	12.4088	8.6452	11.7435	14.3324	9.95434	10.6336	10.57	13.853	13.6174	12.4749	12.9291	14.9078
10039887	0	12.7751	6.77149	8.2749	8.00703	14.8968	9.48375	7.12947	10.2295	9.83648	14.257	12.8847	11.0719	5.8939	7.72706	7.15751	4.24329	5.10647	9.79647	11.9941	6.82974	13.224	13.4319	15.8336	7.8423	5.46074	5.8519	7.45699	7.40117	11.4267	14.1131	7.96374	10.1529	8.16247	7.67583	11.9435	6.26666	10.5678	6.82107	9.01193	13.5924	7.99592	7.46078	8.06748	11.7297	11.9369	11.0486	8.31689	12.8188
10039893	0	15.3337	8.10089	9.97367	9.93018	16.0325	10.7479	9.11976	12.2776	11.6972	15.2308	13.4763	13.3395	4.11911	8.47605	9.39732	5.01082	7.48971	12.0228	13.0422	8.79182	15.3345	15.4071	16.0466	5.83671	7.48509	6.85516	9.66509	11.2635	12.3332	14.8609	9.79004	11.9632	9.42161	8.09217	13.9206	6.34323	11.8745	9.08878	11.1204	14.1722	7.60047	9.47208	10.0085	13.8262	14.5063	13.0808	9.07408	14.254
10039911	0	14.9672	8.93436	9.24685	9.55262	15.8877	10.6457	9.12823	13.0039	13.7184	15.627	12.9432	12.9348	6.18255	8.86941	8.50889	4.95703	6.25316	12.148	15.5763	7.39466	14.8132	15.2176	15.8867	7.98306	8.58873	7.20139	9.42442	11.396	13.3112	15.1727	10.1975	11.4823	9.7934	8.74082	14.4348	7.36776	11.8324	8.53071	10.9029	14.2585	8.84616	10.1803	10.0651	13.7792	13.8085	12.6845	8.84117	14.5032
10039931	0	15.0954	9.83224	9.60841	8.61235	15.7277	11.1362	8.42082	11.3211	12.3144	15.8388	13.7827	13.0193	5.76155	7.80442	8.49933	4.197	6.7951	12.362	15.5374	6.93679	14.7981	15.0772	15.9902	8.19272	6.14002	8.53617	8.43319	9.09662	12.6174	15.2256	9.26572	11.5133	9.89672	9.07356	12.7905	6.65674	11.5177	7.66681	11.2646	14.6843	8.19401	9.04281	9.29555	13.9484	13.5068	12.8718	10.8858	13.6171
10039957	0	13.9939	6.69459	9.02395	8.79644	15.4676	10.7415	8.5821	12.3565	11.0007	13.9445	10.6028	10.6843	4.46728	6.44321	5.96874	3.84388	7.29404	10.0111	13.4526	6.42267	12.8437	14.8968	15.4251	8.59618	8.35081	6.52474	8.71839	10.3851	13.5338	13.5042	7.41613	10.1649	7.6543	5.38878	14.2599	8.84113	10.9666	7.85366	8.17533	11.6288	5.90198	7.83589	9.10971	12.5731	13.5343	11.4347	8.26069	13.5109
10039958	0	13.9305	6.95956	9.28897	5.78947	15.8509	9.86071	6.37829	8.21563	9.90569	14.8694	12.9529	11.5233	6.68856	7.71499	8.22567	4.3251	6.7681	10.092	11.271	6.40917	14.5148	15.0766	15.4825	6.78712	5.36569	6.8137	6.91462	8.77529	9.58648	14.5859	7.022	10.9237	9.58624	8.5588	10.7068	4.54127	10.4596	8.2896	10.6331	13.5252	9.48568	6.44869	6.90291	13.5051	11.9272	11.8257	10.3494	11.3648
10039959	0	14.7419	9.82502	9.44051	9.48566	15.0876	11.0731	8.71606	12.3207	13.2312	15.2188	13.9376	12.6875	4.6084	10.2974	8.29123	5.53851	6.20312	12.7553	15.2556	6.79016	14.5675	15.0963	15.8866	7.90788	7.49136	7.65434	8.85379	11.8273	12.8075	14.5902	9.31259	11.6894	8.85201	6.22232	13.6213	8.23963	11.2103	7.62014	10.51	14.5951	9.73759	10.4227	9.77859	13.6218	13.2963	13.1306	7.82938	13.9447
10039968	0	4.02521	3.89385	4.14796	3.8339	15.5635	3.66664	3.79649	3.892	5.92305	15.3652	14.0493	3.86552	3.80385	3.93508	4.03087	3.63738	4.28303	9.66694	4.6684	3.98295	3.88421	3.83198	15.4606	3.9115	3.78827	4.29778	3.81147	3.59682	3.80002	15.3246	3.92001	3.9656	3.81906	4.1838	3.87833	3.62679	3.79275	3.67491	3.86443	14.2789	4.35255	3.99603	4.1117	4.00585	8.42256	4.09145	3.98176	4.0895
10039978	0	13.5512	9.25474	8.96497	10.1239	15.3194	9.98605	8.90928	11.7489	9.9764	14.7097	12.3087	11.2306	5.93894	6.99614	7.4273	3.90063	9.38575	10.4433	13.0159	6.27081	13.3013	14.8836	15.7311	10.5307	6.81074	5.86161	9.03094	8.66713	12.5484	14.3553	7.53667	10.698	9.01367	5.37685	12.304	8.36809	11.0911	8.83055	9.46782	13.3392	6.40207	8.43195	8.36799	12.6327	12.3717	12.8524	7.01014	13.0157
10039989	0	14.6932	8.95668	9.72592	8.20414	15.268	10.4161	8.99458	12.6277	13.2025	14.7237	13.4644	12.6935	4.7941	9.51655	8.93312	4.40545	7.397	12.6321	14.1059	6.46383	14.563	14.861	16.0047	7.02595	7.58479	7.36498	9.1909	10.4068	12.8063	14.7195	10.0905	11.2627	9.8212	8.78479	13.6056	6.72793	11.8735	7.8898	11.0976	14.6372	9.47471	9.75919	9.72954	13.516	13.2955	13.5714	9.52983	14.0294
10040005	0	15.8916	10.1469	9.69009	10.3205	16.4703	9.97587	10.0172	13.2967	14.4712	16.3825	13.5004	12.6177	5.47622	8.44804	8.1892	5.62243	5.84704	11.6164	16.2732	9.60688	14.7293	16.0431	16.1722	7.54537	9.2453	7.25965	10.0146	15.4454	13.7721	16.134	10.0875	12.7007	10.2272	8.28145	15.7799	8.02185	11.3296	8.55511	10.5919	13.8121	8.1715	11.0748	10.7397	14.253	15.3372	12.965	9.2117	13.7962
10040036	0	14.8811	10.3297	10.292	9.2043	15.8362	10.8852	10.1228	13.3216	14.5039	15.3749	12.6058	12.0191	7.10036	9.26134	8.71862	4.44897	6.56776	12.2197	15.8298	8.05511	14.0579	15.2652	15.6688	11.4669	8.2366	8.13907	10.0813	12.9528	13.2097	15.0555	9.52957	10.8224	9.07548	9.04184	14.735	8.7681	11.6136	8.03754	10.6878	13.8447	9.67281	10.7683	9.61112	13.1739	13.557	12.8063	9.70664	14.1807
10040053	0	13.2303	6.5454	8.56268	6.18239	15.9337	9.02662	7.37491	8.95993	10.1202	14.8237	11.6717	11.0702	6.89655	5.62296	8.47326	5.37993	4.73606	9.20311	9.98673	7.18126	14.894	14.9292	14.5903	7.5268	5.55059	7.38821	7.44907	8.64954	8.98988	13.1149	8.07148	10.7531	9.20355	7.77	10.6915	4.33249	10.0565	7.49769	11.1381	13.7619	8.18843	6.39732	6.97996	13.8981	11.2355	11.3945	8.33903	11.1248
10040068	0	13.6864	7.73813	7.78499	8.95219	14.7206	9.96651	7.52515	11.1478	11.9534	14.8154	13.2117	11.5974	4.68997	7.74643	7.81332	4.1992	6.86699	11.0818	15.0581	6.32794	14.0451	13.9676	15.7245	7.49184	7.41067	5.65664	7.83137	10.2254	12.1625	13.5948	8.09199	10.7014	8.48749	8.14237	13.094	6.08653	10.7957	7.60876	8.95106	13.2756	8.30104	8.8154	9.24342	12.5757	12.8781	11.1551	8.87478	13.5508
10040070	0	12.8576	6.34431	7.73272	5.63854	15.6569	8.51447	5.34334	8.31518	9.06141	14.7667	13.375	10.1026	4.42848	5.07904	8.2913	4.53854	4.94186	9.21943	8.96014	7.435	15.0225	14.9767	15.6337	7.86032	5.37407	7.05074	6.76138	6.14798	9.27158	14.3871	7.26042	10.5087	9.89827	6.24721	9.85149	5.0787	9.89745	7.64993	11.3612	13.9161	8.45344	5.75966	5.85242	14.1469	10.5925	11.5117	7.16558	10.4801
10040072	0	14.5776	7.69486	8.80927	10.0048	15.8279	10.9851	8.15933	12.0257	11.7496	15.1727	12.5531	11.4032	4.28474	7.07263	7.67168	4.38722	4.25179	10.7042	15.0782	8.10933	14.4829	15.368	15.9948	9.00897	7.31247	5.21164	8.57662	10.2531	12.6296	14.6814	7.77719	11.9889	8.72914	6.43901	13.5905	6.93956	11.8215	9.10736	9.90021	12.6958	6.34497	8.66082	9.17367	13.4177	14.3516	11.9786	5.73604	14.2223
10040079	0	13.2799	7.03632	9.03469	7.86854	14.5632	9.81637	6.57366	9.3304	10.0264	13.4835	10.3111	11.2884	5.49237	8.43207	5.78707	3.7551	5.15919	10.2128	12.933	7.08347	14.2017	14.6284	12.8043	8.23539	5.06238	5.82823	7.38641	7.80518	10.6325	12.4421	6.5922	10.9911	8.33969	7.83891	10.5137	7.17256	10.6808	8.50174	9.58479	11.4548	9.54251	8.11001	8.05923	13.1713	12.3398	11.1117	8.92585	12.9728
10040081	0	14.6143	9.12908	9.88717	9.51925	15.8202	11.1436	9.35673	12.1823	12.3356	15.4357	13.3854	12.838	5.42948	6.56992	9.19801	5.53338	6.24741	11.7492	15.0422	6.51153	14.8249	15.2162	15.9956	8.376	7.52631	7.81773	9.61605	10.6236	12.7228	15.0571	9.89898	11.9186	10.0944	6.26501	13.5849	7.01134	11.4984	8.79765	11.0992	13.5479	7.75993	9.09513	9.52322	14.0762	13.8113	12.5973	7.30721	14.6753
10040083	0	13.2082	6.98985	8.64271	8.16786	14.6	10.208	7.25229	10.2939	10.6462	14.6384	13.3736	11.9989	3.9412	7.87592	8.51349	3.67084	5.61941	10.4933	12.3766	6.40238	14.2771	13.999	15.5618	6.42621	5.24413	7.06398	7.95872	8.59385	11.0911	14.2216	9.07723	10.8278	9.22985	7.41934	12.6019	5.07707	10.6107	7.2455	10.6052	13.588	8.37637	8.71252	8.41016	12.9439	12.4061	11.1843	8.17857	13.4624
10040086	0	14.3317	9.19606	9.33951	9.60553	15.4235	10.1613	8.51407	11.2752	12.2813	15.558	13.4186	12.3671	5.48642	8.93338	8.99592	4.51229	6.99799	11.6508	15.4448	7.06499	14.6317	14.8823	15.4324	7.75107	6.14072	6.3151	8.81434	9.88479	12.2568	14.6761	9.5923	11.2695	9.50262	8.83205	13.1766	5.8098	11.0761	8.22659	10.6688	13.6544	9.27311	9.46148	8.91506	13.4212	13.4997	12.0183	8.89536	13.7376
10040097	0	14.7057	9.7703	10.3358	9.40802	15.2404	10.9741	9.1282	13.5816	14.394	15.8016	14.3436	13.0165	6.41005	10.0841	8.96991	4.20906	6.7181	12.1017	16.0862	7.29525	15.0725	15.2119	16.3196	8.84658	9.24885	7.9743	9.06521	12.2367	13.728	14.7448	9.58446	11.9557	9.45977	9.34456	14.8737	8.17909	12.0754	8.73044	10.7331	13.9023	9.14717	11.2893	9.7948	13.5492	14.0413	12.1563	10.6939	14.2951
10040099	0	13.7905	9.71313	8.493	8.13059	14.9666	10.8403	8.15052	11.6709	11.9324	15.0191	12.7724	11.567	5.57334	8.20278	8.56947	3.8522	6.53261	11.7046	15.7711	6.26978	13.9678	14.6868	16.1538	8.35295	7.32785	6.38841	8.16911	10.3411	12.3992	14.4902	8.58125	11.2804	9.01998	8.10033	13.3527	6.71976	11.1541	8.14222	10.0386	13.113	8.00356	9.95841	7.94761	12.5624	13.4787	11.7496	8.98876	14.1079
10040102	0	13.8751	8.50317	9.12398	9.67175	15.0583	11.2298	9.0692	12.4146	13.147	15.2952	13.1803	12.2097	5.43936	8.46246	8.83258	4.06039	5.99154	11.6992	15.8465	6.07354	14.7867	14.7844	16.3641	7.86826	8.48529	6.52912	9.13513	10.6211	13.5112	14.5351	8.85884	11.5065	9.68876	8.32936	13.738	4.65758	12.002	8.63726	10.8412	13.662	8.318	9.32898	9.84733	13.0552	12.8459	12.056	8.64162	14.0121
10040104	0	14.1356	7.23209	8.60099	9.28897	15.5962	10.5808	7.58081	10.8883	10.4648	14.4364	13.2375	12.3162	5.46914	7.94206	7.793	5.44563	7.18603	11.1282	11.5868	6.66551	15.0317	14.6267	15.8936	8.79936	5.88826	4.98491	8.22208	7.9301	11.4438	14.4848	8.95624	11.9627	9.53475	8.201	12.478	3.77041	10.9296	7.83784	10.7211	14.2315	7.91713	8.91871	8.65227	12.8583	12.8489	11.9238	9.53086	13.5062
10040111	0	13.9245	10.3621	9.87594	8.61399	14.6606	10.2878	8.99235	12.6253	13.8593	15.3326	12.9984	12.1873	7.98728	7.55908	8.30772	4.76612	6.4219	11.9611	15.5353	8.0361	14.2712	14.5514	16.2122	9.81569	8.06337	8.05755	8.8557	11.8655	13.4134	14.3065	8.95158	11.1583	8.65466	8.61273	14.4799	8.67218	10.9511	8.47147	10.2373	13.2782	8.52584	11.222	9.43156	12.7834	13.0491	11.6813	11.708	13.9881
10040122	0	13.5986	9.07844	7.69961	9.36088	14.1594	8.45063	5.1778	10.8005	12.9272	14.5176	11.9677	12.0207	5.13262	8.19199	8.37603	4.09229	7.47608	10.9982	15.7242	8.10619	14.4918	14.4276	13.5237	7.29317	5.89608	7.68401	6.53486	10.9718	11.3322	12.4491	8.74948	11.6958	8.10225	8.20671	13.4452	6.76167	10.9391	8.65567	10.4113	11.0741	7.64731	9.06679	7.93432	12.5108	12.8581	11.0012	8.99467	13.0082
10040131	0	14.3533	7.63773	10.5965	9.54235	14.7655	11.0441	9.29141	12.6726	13.5013	14.784	13.4318	12.7077	5.37386	8.35171	8.61209	3.84549	4.87076	12.1165	15.2899	7.71224	15.1378	15.1335	16.215	9.59838	8.85361	7.76095	9.20619	10.8609	13.63	14.1498	10.199	12.3044	9.11167	7.92545	14.5656	8.34045	11.7048	9.30582	10.6093	13.6045	7.56746	9.4445	9.3342	13.5775	13.7668	11.9002	9.06192	14.3447
10040139	0	15.1366	7.63797	9.39308	9.12728	15.7665	11.124	9.13847	13.6104	13.3467	15.4069	13.1023	12.7977	6.22311	8.87699	8.19088	5.41512	6.69599	11.88	14.8398	6.46526	14.6686	15.4963	16.2314	8.35995	9.87841	6.66315	9.27493	12.0802	14.1984	14.7575	9.81347	11.9699	9.85384	7.38536	15.2522	8.6122	12.2464	8.92787	10.6501	13.6298	8.32409	10.8291	10.652	13.9651	14.3827	12.4738	8.72283	14.6323
10040143	0	14.229	7.00271	9.1909	9.08164	14.8201	9.36224	8.28713	10.413	11.1835	15.0231	12.3876	12.4567	6.10465	8.72305	8.54594	3.77484	5.68395	11.3275	13.318	6.29155	15.2913	14.8882	14.8248	8.42751	6.18783	7.17241	8.73441	8.78063	11.7195	13.4521	8.92964	11.5576	9.88657	8.77269	12.5186	6.30976	11.4068	9.48135	10.9294	13.4226	8.80424	8.95534	9.049	13.3129	13.3214	11.5449	9.70041	13.5671
10040163	0	13.7239	6.92723	9.1309	9.18734	14.8486	10.6739	8.66197	12.2691	11.5628	14.3844	11.8859	10.5335	4.43343	8.02087	7.40968	4.17648	6.13763	10.0444	13.5424	5.67056	13.6907	14.5144	15.5182	8.17656	8.44075	6.44531	9.29699	9.3077	13.1648	13.6241	8.13765	10.58	8.63101	7.26214	13.5158	7.55661	10.6829	8.42897	8.88581	12.3257	7.67967	7.7099	8.56272	12.6574	13.024	11.4147	8.16939	13.6089
10040173	0	14.755	9.52137	10.4294	10.4364	15.6776	10.8574	9.74671	13.2495	13.9583	15.6382	13.3243	12.3263	6.47028	8.94005	8.41236	5.59297	6.2886	11.5787	15.5743	7.92761	14.3843	15.1708	16.3391	9.43072	8.88713	6.94336	9.79657	12.7925	14.0802	15.5694	9.80439	11.3499	9.66972	8.14637	14.717	8.30813	11.4906	8.79541	10.4397	13.9897	6.91403	10.0429	9.74984	13.571	14.1469	12.8189	8.98117	14.542
10040195	0	13.7596	7.31739	9.17217	9.08773	15.1364	10.4818	7.94315	11.8631	12.4311	14.7241	13.4455	12.1599	5.88901	9.89692	7.66576	3.84699	6.77605	11.3374	13.6712	6.47536	14.4906	14.7632	15.6382	6.66192	6.06206	6.84851	8.03017	9.0255	12.3024	14.5644	9.4402	10.3095	8.95166	8.54769	13.1891	6.87587	11.0502	8.20367	9.95649	13.9795	8.36543	9.00189	8.94787	13.203	12.3551	12.0112	9.05498	13.31
10040196	0	14.4989	7.95054	8.56617	9.31654	15.4171	10.5984	7.47379	10.9926	11.1698	14.486	11.2491	11.2031	7.03715	6.22338	7.65995	4.16277	7.08857	10.166	14.7807	5.4995	14.0689	15.1334	14.577	9.31106	7.53481	7.25954	8.45931	10.3744	12.7393	13.7864	7.81569	11.6193	9.07136	7.68184	13.106	6.73433	11.2517	8.79533	9.15435	12.3246	7.04168	8.38805	8.61695	13.6386	13.5967	11.9345	7.96746	13.6252
10040198	0	16.175	7.8202	9.35782	12.4217	16.6878	8.94198	8.63819	12.5816	12.8511	16.2294	11.884	13.5964	5.32323	7.25656	7.4534	5.67392	6.08174	9.90364	15.5558	7.54418	16.0943	16.417	15.043	7.31145	10.1926	6.19684	9.59724	14.4077	11.7411	16.0414	8.6493	14.1595	10.8207	7.39351	15.407	6.76014	11.0208	8.59595	10.272	12.6639	6.56133	9.04753	11.1895	15.426	16.0801	13.2057	8.26987	12.1651
10040205	0	13.8103	7.15987	9.76704	8.24134	14.9559	9.98516	8.21695	11.2367	10.9158	14.1137	12.5644	11.9937	6.29871	7.64297	8.87715	3.75403	6.41807	10.6654	11.9017	5.94437	14.2401	14.1864	15.6363	9.06956	6.69668	6.58069	8.42385	9.39762	12.0053	13.9532	8.37794	10.475	8.90547	7.59107	13.1214	6.86912	10.632	8.39848	10.0891	13.6156	8.45885	8.84932	9.1665	12.5146	12.6526	11.5514	9.35294	13.6236
10040251	0	15.2227	7.49287	9.67871	10.4645	16.2884	10.2985	7.76902	11.2521	11.3659	15.5359	12.7908	12.6534	5.79994	7.76886	8.86867	4.13414	6.77534	11.139	14.36	7.28813	15.1024	15.6419	15.8482	9.73263	7.70385	6.30318	8.68685	11.9501	12.3155	15.2691	8.66277	12.9001	10.0637	8.02729	13.5448	6.95644	11.4808	9.0327	10.2078	13.4309	8.19096	8.95324	9.63523	14.13	14.6235	12.3956	9.24243	12.9942
10040352	0	15.099	8.75359	9.91442	9.82087	16.093	11.3748	9.06193	13.3309	13.5537	15.9253	14.7333	13.3025	7.3905	9.23321	9.48369	4.51841	7.0296	12.922	15.3345	8.61193	15.2318	15.8072	16.4237	9.29394	8.67914	7.4502	9.40895	11.3192	13.7622	15.5277	10.2999	12.3037	10.2771	8.96035	14.7786	8.05412	12.3904	9.1801	11.6915	14.745	9.44891	10.5569	10.6523	14.3898	14.5459	12.9514	9.8901	14.6516
10040363	0	13.0174	7.35874	8.21146	7.42036	14.4247	9.81852	8.27237	8.62175	10.0377	14.34	10.6619	11.8661	4.60692	6.97534	8.52978	3.89947	5.21459	10.4603	14.1878	4.41468	14.0313	14.3927	13.7501	7.23099	5.4756	6.24489	8.57016	8.11816	12.4197	12.8606	5.56882	10.5455	8.34209	8.10094	10.7952	4.39321	10.1322	8.05674	10.3608	11.9777	8.61545	6.05039	7.72494	12.8841	11.7917	11.3077	8.89936	12.309
10040364	0	14.1817	6.69854	8.83311	9.17206	15.2673	10.0513	6.30177	10.8617	11.9214	13.8867	12.0729	12.5331	5.86844	7.9789	8.63346	4.29065	6.7613	10.9638	13.1282	7.44347	15.0502	14.9075	14.3417	8.65097	6.68464	6.70711	7.0366	8.95912	11.5136	13.5917	8.8512	11.1445	8.59263	8.51126	12.9793	6.79361	10.4798	7.81076	9.74489	13.3923	7.56605	8.8063	8.11759	13.58	12.9305	11.5998	8.67811	13.3321
10040418	0	14.1099	9.12694	9.6757	8.85847	15.1569	10.5861	8.67641	13.1109	14.0223	15.6633	14.1548	12.3272	6.06255	8.5899	8.66834	3.67503	5.96691	11.736	15.8712	7.21625	14.54	14.7757	16.5313	8.42761	8.38503	6.65967	8.76357	11.2673	13.5701	14.6314	9.08119	11.2812	8.74656	8.63496	14.6447	8.15708	11.4327	8.13317	10.3986	13.5764	8.93013	10.081	9.2145	12.8841	13.401	11.5906	9.42692	14.0992
10040419	0	14.3899	7.48485	9.86711	8.79038	15.5451	10.1444	8.64079	13.1394	12.3942	15.2041	12.5666	11.5142	7.39024	7.65017	8.01633	4.4487	6.24589	10.7576	13.8044	7.76818	13.5548	14.7056	16.3392	8.49312	8.10595	6.54586	8.7194	10.7182	13.2386	14.7762	7.95832	10.7254	8.97027	7.79627	14.3387	7.87259	10.6454	8.05331	10.1219	12.6915	8.03382	9.1072	9.23246	12.912	13.6406	11.7671	9.24922	13.9718
10040423	0	4.65249	8.74968	5.18979	5.15656	13.0812	5.89637	5.60618	5.60774	6.21886	7.77238	3.91963	6.62688	6.85332	5.98283	6.68084	3.60786	5.88086	8.46223	3.89472	4.97306	6.26394	6.90434	3.79213	8.18669	3.70863	7.46327	5.86589	3.58207	3.67942	3.96855	4.37198	5.59329	3.65764	6.78344	5.23511	3.7649	5.74473	4.06815	6.8272	6.00681	7.068	4.07416	4.07399	4.40531	4.73882	9.9726	7.8288	6.27594
10040432	0	14.0198	9.42249	9.16894	9.75631	14.627	10.7872	9.59097	13.5861	14.586	14.8754	12.8828	12.3941	6.61259	7.74579	7.57835	4.9939	7.59217	12.29	15.6335	6.0517	14.3163	14.9544	15.8742	8.92299	9.13261	6.73688	9.57682	12.76	14.4417	13.8052	9.419	10.8941	9.28977	7.26641	15.0732	9.80876	12.0943	9.40366	9.65166	13.4429	8.11767	9.87264	9.70673	12.9692	13.0579	12.5316	8.88841	14.657
10040435	0	14.2319	10.0167	9.76901	9.5631	15.53	10.2346	9.34236	13.0822	13.3299	15.1364	11.3861	11.1151	6.64113	5.40518	6.56148	3.75766	4.90679	10.8199	16.1704	7.5366	12.8659	15.2013	15.5735	9.02802	8.59657	6.57318	9.17384	12.3818	13.9309	14.3676	7.88567	10.6525	8.45447	6.61465	14.4604	8.5483	10.8356	7.90031	8.74026	12.4876	6.31546	10.9513	9.19168	12.8987	13.6765	11.8732	7.47887	14.1141
10040444	0	13.8751	9.55591	9.29675	9.68471	14.9182	9.95037	8.85717	12.6799	14.1657	15.2936	12.6581	11.725	6.53364	8.44588	8.72008	3.90178	6.34611	11.4162	15.9188	8.22857	13.7427	14.8035	15.8546	8.4091	8.40774	6.61906	8.81712	13.0137	13.4399	13.9357	8.96859	10.6462	8.58641	7.207	14.9873	8.98025	10.9491	8.13619	9.33072	12.9111	8.39038	10.4229	9.4862	12.2432	13.2841	11.5409	8.93084	13.9584
10040446	0	13.6052	7.26099	8.7723	8.97335	14.8256	10.8907	7.21576	10.6886	11.4087	14.6951	12.8528	11.6146	5.07305	7.93406	7.93322	4.51299	6.5303	10.6248	12.8768	6.94561	14.3294	14.2993	15.5136	8.1982	5.7028	7.44889	7.9832	8.85477	12.0588	14.3056	8.67488	10.302	8.58707	7.02822	12.5986	7.31182	10.8678	8.64353	9.96003	13.538	7.43549	8.77193	7.72914	12.7198	12.4024	11.7794	8.03378	13.23
10040453	0	14.5134	10.5612	8.18058	8.47616	15.4531	11.4252	8.3969	12.0484	13.2984	15.6113	12.9141	12.1681	5.98984	9.12696	8.09696	3.86938	7.48285	12.3058	16.1134	8.34329	14.8476	15.4792	15.9058	8.45497	7.32669	6.25758	8.36865	10.7513	12.8311	14.7596	8.2357	11.9262	9.42414	7.96503	14.0553	6.6195	11.1056	8.31139	10.4982	13.0374	9.59721	10.9759	9.78402	13.3513	13.6711	12.0482	9.04009	13.7503
10040466	0	14.8622	8.21548	10.0336	9.65108	15.363	11.3265	9.6946	13.7267	14.5841	15.6212	14.4512	13.4254	6.91547	10.2376	9.20835	3.52619	7.35574	12.9685	15.5026	6.1259	15.5413	15.4177	16.5879	6.59131	8.98867	6.96143	9.7542	11.567	13.6333	14.736	10.983	12.136	10.1569	8.88129	15.2805	8.57631	12.4444	9.16913	11.3489	14.4442	10.6323	10.4735	10.4849	13.9736	13.9442	12.7139	10.0584	14.8013
10040470	0	15.7992	8.5389	10.2272	11.159	16.5842	11.2002	9.82305	14.2569	14.5311	15.96	13.4929	13.0209	6.57247	7.93916	8.56188	5.03716	7.10233	12.1557	15.6692	7.04185	15.5083	16.0974	16.2106	10.0035	10.1742	6.48974	9.87545	14.3433	13.5961	15.5845	10.5677	12.8253	9.63058	7.08333	15.8436	7.70469	12.287	8.84326	11.1189	14.0209	7.6682	10.4096	10.4876	14.7062	14.9989	12.9615	7.96466	14.5772
10040477	0	14.2294	9.76153	9.97783	9.36102	15.4208	10.0812	9.24549	12.2203	14.6342	15.4654	13.0666	12.3394	6.12767	8.50704	8.20404	4.71984	6.25544	11.5262	16.0073	8.00536	14.4568	15.0333	15.784	8.68886	8.12216	7.22487	9.05206	12.6655	13.0374	14.4977	10.0337	11.22	7.97077	7.40528	14.9453	8.23711	11.2911	8.21351	10.006	13.4565	8.59164	10.2959	9.49181	12.8216	13.4004	12.0325	8.48845	13.807
10040478	0	13.0574	6.10855	8.09048	7.45388	14.2578	9.97733	6.29761	11.8882	8.03796	11.4817	11.8826	11.3531	6.91796	6.62154	7.34968	4.44943	5.04216	8.06435	9.7377	6.45638	13.2792	13.6359	15.4662	7.05834	5.66789	7.70859	6.88012	4.97911	12.0069	13.9888	7.04813	9.77014	8.87383	6.49515	12.2128	5.031	10.5336	7.20499	10.2601	12.955	6.81518	8.19888	8.89086	12.4062	12.0438	8.61971	7.40625	12.2896
10040479	0	15.4476	8.73473	9.5651	9.27625	16.4311	10.1834	9.62922	10.3862	9.94833	14.977	11.1261	11.5785	6.47385	6.46241	7.48659	6.08362	5.68471	10.6192	13.1585	7.50371	13.638	15.6482	15.5193	7.76409	6.82213	7.49328	10.3016	9.67077	11.0018	15.4107	8.64962	10.4198	10.3081	7.03762	12.2536	5.8116	10.8722	7.52032	10.2018	13.571	6.77294	7.99952	8.9319	13.9385	13.3633	13.444	8.40585	13.3802
10040485	0	13.6245	10.3223	8.90785	9.16669	14.7335	9.66092	7.59353	11.8514	13.7188	15.0717	12.7692	11.6763	6.11268	8.59457	8.5816	4.05814	7.45739	11.4339	15.8377	9.07248	14.1972	14.6597	15.4462	8.0594	7.75313	7.21496	7.54007	11.4091	12.5371	14.0902	8.76196	12.0104	7.81958	8.48042	14.7806	7.10186	10.4172	7.46303	9.23287	12.7092	8.73839	11.2747	8.79402	12.4372	13.3695	11.0092	8.90197	13.2566
10040518	0	14.1417	6.59282	7.95389	8.86567	15.3097	10.7874	6.9761	11.1995	9.93076	13.6877	13.5173	12.7736	6.04566	8.55517	8.62228	4.70648	6.11686	10.4483	11.4188	5.63636	15.0636	14.784	15.828	8.83964	5.98755	5.87612	7.19458	6.42687	11.4502	14.5745	8.16773	11.521	9.19114	7.93078	12.4546	5.52011	11.289	8.87238	10.9987	13.6929	6.8714	9.60814	9.01779	13.5777	12.9699	11.0477	9.44362	13.3775
10040649	0	4.18595	3.99268	3.86572	4.05502	15.1606	3.60205	3.67548	3.48401	3.60727	14.2857	12.4125	3.99413	3.85778	3.87234	4.02839	3.76405	4.23649	4.44943	3.5888	3.86235	4.01069	3.73563	15.4422	3.91207	3.85439	4.37497	4.32539	3.6951	3.8481	14.2763	4.10257	3.83319	3.82589	4.78743	3.87027	3.80519	3.75243	3.68919	3.86473	13.2473	4.15526	4.17536	3.89705	4.10894	3.83734	3.9067	4.37219	4.40864
10040677	0	12.3675	6.546	7.41933	7.93058	14.6933	9.6652	6.78327	11.2104	9.94442	13.7741	12.2711	10.9274	4.08746	6.93087	8.0347	3.76331	5.60116	10.4355	11.9939	5.94587	13.3586	13.998	16.0213	8.7947	5.97032	4.94453	7.12141	8.40631	11.8998	14.1062	7.58724	10.0227	8.88387	5.8388	12.2478	6.71866	10.9275	8.50716	9.34082	13.3347	5.90576	7.66913	6.35583	12.2759	12.4131	11.2755	6.54322	13.5572
10040899	0	11.8582	8.82115	7.32065	6.86146	13.0485	9.05603	7.74539	8.61101	10.3543	13.1197	9.80706	8.23643	5.93699	5.81675	6.0052	4.52143	6.36594	9.71568	13.5181	5.91989	11.4959	12.9897	13.2981	8.23552	5.41451	6.34472	7.89092	8.73485	11.0769	12.7613	6.70845	8.11918	6.68277	6.49846	10.8478	5.98816	9.28197	5.97755	8.14533	11.7779	6.37041	6.95219	6.6378	10.212	10.4058	10.9838	7.29706	12.3537
10040920	0	10.6956	6.06944	6.41153	5.74079	14.989	5.87014	5.50773	4.21669	7.01446	14.7347	11.3243	7.68876	5.83701	5.48839	5.89351	4.37086	4.97993	7.10658	8.23366	4.43942	11.3481	12.7556	15.356	6.12807	3.94888	6.90645	5.7563	4.80126	4.34177	14.2959	4.78534	7.10868	6.6281	5.92051	7.03517	4.03879	6.88325	5.42543	7.81259	11.8881	6.92474	4.31412	5.25316	11.4466	8.61738	9.70475	11.54	7.03541
10040924	0	14.7244	9.16522	8.33743	8.78358	15.9898	10.2871	9.03259	10.8198	11.0572	15.6566	13.164	11.9376	5.42068	8.0954	8.19336	5.9027	6.8649	11.553	15.5852	7.49326	13.9746	15.3546	15.6634	7.927	6.11364	7.08797	9.20233	9.62781	11.5594	15.1388	8.89827	11.3522	9.39232	8.11839	12.3005	6.49065	11.1219	8.58705	10.4815	13.7931	8.7286	8.9489	8.78379	13.506	13.3717	12.2217	8.93505	13.4285
10041002	0	14.2878	8.62677	8.7944	9.13778	15.3403	9.35489	8.1147	11.3683	13.1607	15.0345	11.5207	11.0932	6.94636	7.78151	8.18128	4.83486	5.45286	10.4809	15.5163	7.45205	13.1814	14.6258	14.8442	8.67539	6.56884	7.68985	8.24529	10.7284	12.9365	14.2906	7.80861	10.3342	8.35988	7.50637	13.8907	7.18948	10.2376	7.14324	9.16985	11.9176	7.79434	8.66396	8.80695	12.3738	13.0618	11.3241	9.08663	12.5913
10041009	0	12.4444	9.70042	7.94738	7.37207	14.2971	8.56163	8.08578	10.7966	12.4959	14.175	11.1079	9.87399	5.16036	7.79466	6.66048	5.26089	6.90169	10.2376	14.8359	7.08447	11.8152	13.5276	14.1187	8.75493	5.60795	6.89274	8.24576	9.75314	11.589	13.5591	7.13698	8.79032	6.10335	6.75152	12.9597	7.49193	9.27658	7.37321	7.7597	11.9693	6.13145	9.54007	7.16857	10.9384	11.6524	10.9552	10.5886	12.5993
10041010	0	14.2216	9.60528	9	8.65813	15.7057	10.025	8.90054	12.5784	13.3874	15.7135	13.7822	11.7489	6.14337	9.17118	8.08877	4.71072	6.31546	11.4569	15.765	8.46917	13.8909	15.0462	16.2578	7.59291	8.37801	6.76648	8.75778	10.9199	12.7619	15.2181	9.31527	10.8494	9.04882	8.51031	14.2273	7.15915	10.9589	8.3293	10.0579	14.1006	8.82101	10.3663	9.47149	13.1807	13.274	11.9758	9.00059	13.8455
10041054	0	14.496	8.56305	9.49968	10.3983	15.2336	10.2295	8.54082	12.4452	12.7028	14.8688	11.774	11.885	5.80139	7.76089	7.12377	3.61105	6.42608	10.4812	15.6458	6.72308	13.5208	15.1728	15.5328	8.8117	8.6788	6.68166	8.56095	12.3989	13.5684	14.4525	8.16128	11.0479	8.70665	6.96651	14.5691	8.65307	10.8055	7.91783	9.08745	12.574	7.39866	9.09279	9.19927	12.9247	13.7532	12.1662	7.99519	13.8709
10041135	0	15.4433	7.49973	8.92682	10.0013	16.305	10.1616	7.80689	10.5114	10.6956	15.2556	12.6341	12.4894	5.89062	7.22761	8.81009	4.8631	6.41468	11.0168	14.29	7.71959	15.1792	15.8781	14.9252	8.49893	7.42674	6.67749	8.68031	11.6693	11.3848	15.2046	9.69784	12.7802	10.1558	7.92424	13.2773	6.18634	11.1861	9.03428	10.5886	13.6948	7.74009	8.65095	8.93362	14.6887	14.66	12.5174	8.22066	13.133
10041169	1	12.047	7.33826	7.8402	7.50484	15.065	7.31279	6.88484	8.51033	9.01975	13.4517	11.2466	8.70345	6.50103	7.03945	6.76425	4.0209	6.7085	9.76283	14.2584	4.41813	12.0066	14.0347	13.7748	7.34195	5.36646	4.60742	6.78013	7.25711	9.96766	13.0406	5.90983	8.86698	6.94314	6.05933	10.4833	4.25913	9.71004	5.41014	6.80968	11.066	8.1935	5.46989	5.14096	12.1916	10.584	10.0966	6.12157	11.8724
10041177	0	14.2814	9.10232	8.90059	8.35974	14.7699	10.1079	7.74341	11.581	12.3394	15.4045	12.8659	12.6387	5.27661	7.27607	8.60318	4.84142	7.55158	11.784	15.4037	7.27778	15.0264	14.9362	15.9648	8.97391	5.62246	7.56331	8.10542	8.48292	12.0745	14.6637	9.80408	11.8413	9.51035	7.11703	12.7952	5.49086	11.4718	8.68372	11.2083	13.6269	7.72672	9.19577	9.81181	13.4811	13.2747	11.9873	7.9618	13.7951
10041187	0	14.8231	7.07701	8.81781	10.178	16.0403	11.0372	8.28261	12.0333	12.7585	15.2741	13.0675	12.6571	5.22242	7.70505	8.12383	4.6701	6.9322	11.6188	14.2582	6.8761	15.338	15.5997	15.7622	7.83874	8.19776	6.09902	8.74792	10.9217	12.5601	14.8025	9.22365	11.8098	9.48652	9.08664	14.2153	6.09839	11.5956	8.63565	10.7413	13.6275	8.12999	9.27202	10.0971	14.0796	14.0341	12.0871	10.7294	13.8614
10041198	0	14.2929	8.20028	8.78052	9.90058	15.2026	10.802	8.19476	12.5193	13.1254	14.8002	13.475	12.4797	5.44238	10.6846	9.01115	4.98245	7.89208	11.9693	14.4214	6.58335	15.1662	15.1405	16.0621	6.90476	8.38911	6.76319	8.49291	9.71545	13.2207	14.6143	9.57991	11.3188	9.29866	9.82995	14.0997	8.03425	11.6877	8.16214	10.9969	13.5948	10.1062	10.0155	9.16376	13.3408	13.4312	12.3418	10.1848	13.9381
10041212	0	13.3055	7.87939	8.65655	8.984	14.2583	9.64141	8.81807	12.0022	12.6206	13.9359	10.8691	10.474	6.04662	5.68608	6.76591	4.34248	5.58691	9.86042	15.2597	6.87571	12.54	14.2762	15.5524	7.34276	7.52247	6.10144	8.8728	11.5342	13.2737	13.2901	7.06531	9.85307	7.6282	6.60831	14.1927	8.23341	10.2127	7.51509	8.03494	11.4775	6.68747	8.42917	8.40974	11.7397	12.3583	11.2858	6.95577	13.4492
10041228	0	14.8442	11.1391	9.04414	8.96287	16.0103	10.4888	8.47588	12.5723	14.2352	15.7495	13.2283	12.1841	6.09472	8.6546	7.80069	4.21839	6.928	11.675	16.1718	9.15259	14.573	15.8014	16.0264	8.38385	8.48919	7.37486	8.4793	12.1132	13.1118	15.384	9.55847	12.127	8.53445	8.17602	14.8751	7.54498	11.0012	8.38672	9.91833	13.3844	8.87251	11.7018	9.70022	13.7213	14.2587	12.4699	9.0068	13.8307
10041233	0	15.9069	10.9781	9.30418	10.0823	16.5136	10.5048	9.66127	11.6843	13.1853	16.3718	12.9621	12.8549	5.9368	9.25766	7.95536	4.70349	6.50228	11.5018	16.3389	9.04039	14.9461	16.1397	15.8136	7.5337	7.88737	8.07898	9.69388	13.3732	12.1034	16.06	9.13074	13.1273	9.67567	7.81511	14.233	7.23499	10.9643	8.48101	10.5497	13.7814	8.78152	10.1449	9.58684	14.5311	15.1573	12.8321	8.29409	13.3248
10041252	0	13.6808	9.74722	9.3992	7.88489	14.8878	9.90597	8.606	11.2631	12.8013	15.2382	13.1868	11.5437	5.17153	6.19426	7.88723	4.16245	6.35101	10.9653	14.8963	7.14824	13.7385	14.1258	15.913	9.03629	7.46652	7.45683	8.60935	9.04967	12.0746	14.2193	8.69967	10.3136	7.69116	6.55082	12.6713	7.55903	9.91285	7.39149	9.78024	13.2164	6.1867	9.751	8.58046	12.1568	12.2927	11.5494	8.13385	13.034
10041264	0	14.7755	7.73562	9.15049	8.7562	15.6474	10.8953	9.03724	13.5405	13.6172	15.5797	12.4886	11.7887	6.34974	7.50001	7.65891	4.07022	5.66052	10.9522	15.8726	7.23332	14.1886	15.0079	15.9576	7.14533	8.65307	7.11628	9.05345	12.6982	13.3481	14.3551	8.96077	11.4793	8.78843	7.922	15.29	7.91345	11.3244	8.57989	9.58006	13.083	7.6276	9.67099	9.92785	13.1516	13.903	11.9588	9.07736	14.2819
10041283	0	14.312	7.33478	8.11913	7.56931	15.6195	10.4466	6.40839	9.12111	10.7851	14.9134	12.7019	12.4745	5.85858	6.51417	8.66259	4.93102	4.96851	11.0475	13.0527	6.53958	15.2602	15.2735	14.6229	7.90643	5.67802	6.72977	7.3	9.46984	9.36138	13.9796	8.62999	12.004	9.72201	7.35738	11.6082	4.41603	10.9471	8.76285	10.6936	13.3189	8.59257	7.47322	6.8055	13.6308	12.3015	12.049	8.23092	12.3595
10041401	0	14.772	8.9337	8.59151	9.02426	15.7073	9.92063	7.75376	10.4468	12.168	15.5923	13.9869	12.745	6.20949	8.35913	9.66416	3.91648	6.16706	12.0952	15.1101	6.65233	14.904	15.1195	15.938	8.68049	7.19706	8.04535	8.47409	9.89665	12.087	14.6413	9.26038	11.7328	8.66036	8.74639	13.0974	7.15569	10.7886	9.16658	10.6881	14.2067	8.13393	9.73627	9.17198	13.9096	13.5093	12.4877	9.52176	13.6456
10041402	0	3.76818	3.76628	3.86186	3.78188	14.0311	3.54547	3.67965	3.60987	3.75425	14.6751	13.9012	3.89956	3.78388	3.88382	3.59515	3.76808	4.16912	3.91829	3.61777	3.77516	3.96634	3.66243	15.5368	3.83673	3.64455	4.0148	3.58063	3.64039	3.79265	13.9832	3.80601	3.83935	3.79046	3.96292	3.73031	3.67141	3.63215	3.75916	3.75862	13.7207	4.06781	3.79077	3.70786	3.99811	3.78052	3.78722	4.06169	3.91896
10041411	0	15.3415	7.64287	9.70549	8.5077	16.1407	11.2083	8.5229	10.6462	11.0716	15.4524	12.8701	13.2436	6.68184	9.35556	9.72707	4.20586	5.59839	11.3305	12.8441	6.86848	15.7649	16.025	15.183	8.61221	6.85891	7.82805	8.55508	8.36989	11.4477	14.1127	9.69688	12.7549	10.9922	9.92157	12.3645	5.69125	12.2286	9.53915	12.2173	14.1721	10.6189	8.49862	8.48284	14.8261	13.4502	12.9233	11.1197	13.8633
10041414	0	14.5741	9.2623	8.94773	8.80816	15.8466	10.5541	8.08452	11.1962	12.2008	15.2442	13.2791	12.3122	4.62574	6.39101	8.73383	3.80312	7.56694	11.2446	14.8272	6.97521	14.7209	15.3711	15.4965	10.6928	7.95431	6.81674	8.19576	9.61646	12.3317	14.5027	8.71935	11.9428	10.0253	8.07292	13.6203	5.17325	11.6686	7.89758	9.74375	12.85	6.52162	8.87297	9.22905	14.1403	13.6444	12.8828	8.36426	13.7439
10041415	0	13.3762	5.21128	8.05318	7.45494	15.0573	9.62841	5.67087	11.2332	8.50144	12.5007	12.9081	11.1205	5.87603	8.01602	7.49181	4.50818	5.59183	8.29077	10.3772	6.49043	13.3449	14.1175	15.6056	7.07069	5.84807	7.1839	6.68329	5.34951	11.797	14.3645	7.92386	9.76239	7.96406	7.23471	12.0891	5.58328	10.5873	7.2868	10.034	13.6308	7.06553	8.05162	8.54558	12.5535	12.2723	8.82871	8.09837	12.3954
10041434	0	14.6575	7.00703	9.39691	11.098	15.7776	11.543	6.03265	10.1207	10.9781	14.1051	12.5203	12.582	5.95608	6.62753	9.15053	4.90804	6.09818	10.9985	12.9756	7.24798	15.074	15.2993	15.969	8.06613	6.67227	7.0869	7.07613	9.12121	11.5083	14.1537	8.66114	12.074	9.2565	8.25258	13.9511	5.88609	11.6366	8.83251	11.2286	13.7207	6.52381	8.58902	9.25075	13.7042	13.7268	12.0594	8.56272	13.5906
10041449	0	15.3475	8.29512	9.98245	10.8334	15.9622	10.6408	8.76873	13.1278	14.4206	15.6994	13.0592	13.1295	6.02001	7.31163	9.19755	4.97705	6.87985	12.5136	15.9581	8.95218	15.4234	15.7508	16.129	8.10733	9.18319	9.47987	8.93051	13.5389	13.5739	14.9874	9.87315	12.7834	10.1801	7.39037	15.4874	7.86048	11.8015	7.81994	10.4793	13.7299	6.66069	10.1773	9.71355	14.0036	14.6078	12.2922	7.42896	14.0185
10041457	0	14.8337	7.63193	9.86077	8.06261	15.8362	10.7943	7.68009	10.2122	8.78403	14.309	11.4795	12.5339	5.84215	7.99935	8.28811	5.14111	6.36879	10.6434	10.9994	7.29648	14.4806	15.1811	15.0278	9.77673	5.50786	7.89718	8.31124	7.5247	11.2283	14.0789	8.7564	11.1244	9.96715	8.04302	11.5865	5.42583	11.7439	8.80144	10.9862	14.1971	8.76362	8.12675	7.56809	13.9918	13.2806	12.23	9.44	13.5947
10041460	0	14.3998	8.4501	9.72679	9.70084	15.9941	10.2597	8.78865	11.5953	11.5468	15.3845	12.5963	12.4736	6.21795	8.82151	8.58345	4.43922	6.51642	11.7072	14.5527	7.74591	14.6354	15.2485	16.0746	7.78448	7.31682	6.47184	9.36089	11.3892	12.8675	14.9459	8.81828	11.7861	9.53349	8.00335	13.1324	5.11366	11.7573	8.34076	11.0065	14.5999	8.7534	9.02098	9.38759	13.7977	13.6287	12.9083	8.98089	13.7909
10041461	0	14.2204	7.8689	8.99752	9.28398	15.6829	10.8898	7.02404	11.4072	11.1513	14.6789	13.5158	13.0876	4.95541	7.33742	9.36129	3.94551	9.04126	11.3276	12.6426	8.1461	14.9969	15.0565	15.7294	7.86758	6.53857	6.93916	7.96747	9.00762	11.891	14.4377	9.16936	11.6759	9.72856	6.92258	12.6856	5.16366	11.6528	8.88713	10.6106	14.2769	5.24329	9.14039	7.99251	13.7153	13.5645	12.3892	7.81973	13.7942
10041542	0	13.7549	6.89468	8.58677	12.6836	15.3765	10.6917	7.8284	12.7755	14.1263	15.0721	12.6393	12.3645	6.32506	9.25612	7.96824	4.18927	5.84459	10.8997	15.2793	6.70646	15.1614	14.7316	16.3959	6.35563	8.66698	6.75195	7.75975	11.7726	13.1166	14.3149	8.73596	11.3574	9.02038	9.01217	14.8213	6.8336	10.705	8.64532	10.207	13.0824	9.15684	8.94246	9.24931	13.1647	13.9988	11.0746	9.47856	13.3458
10041544	0	14.5955	7.78931	10.0405	8.99006	15.3635	11.7949	8.55166	12.4246	11.9481	14.9791	13.4598	13.2275	5.36377	9.77537	8.97934	3.75884	9.23896	12.206	13.233	8.37093	15.1285	15.0639	16.2877	9.57654	8.0194	7.33541	8.7912	9.95823	13.5569	14.5637	9.28425	12.1364	10.3589	9.41367	14.0199	4.49589	12.1804	8.56444	10.9817	14.555	9.8419	9.95336	9.94115	13.9103	13.5936	12.625	10.2276	14.7489
10041546	0	14.5994	8.27513	8.50267	8.68895	16.0444	10.0297	8.54396	11.3345	11.8221	15.1989	13.3011	12.3077	5.82952	8.2445	8.91892	3.93168	7.41397	12.034	13.8837	6.86845	14.4018	15.0981	15.8692	7.68428	6.39196	7.72283	9.03902	9.99703	12.0545	15.0175	9.1812	11.1961	9.90278	7.35447	13.1513	6.23255	11.3667	7.33578	10.4192	14.7622	8.84652	8.91616	9.89325	13.6817	13.1965	12.7842	9.6445	13.8552
10041552	0	13.269	7.41663	9.28108	10.2372	15.3165	9.56059	7.48204	9.11955	8.99207	13.8858	12.3112	11.4299	4.61265	6.39931	6.77276	3.95075	6.03773	9.95546	12.5014	5.93265	13.9159	14.0628	15.644	9.25286	5.28451	5.33228	7.93081	9.22962	11.1665	14.2782	7.71169	10.0897	8.96023	7.21798	12.0604	5.74516	10.7175	8.27565	9.11423	13.7586	8.60627	7.69232	8.31121	12.3462	12.3725	12.2853	7.83686	13.1488
10041569	0	13.9329	5.80206	7.49892	8.33465	14.6929	10.2546	5.98293	10.5533	6.9878	11.6206	10.5874	11.8	7.01295	8.73957	8.83727	4.50144	5.42915	8.00534	10.2156	6.27973	13.9026	14.4286	14.3755	7.31776	4.53169	8.28126	7.82332	5.58622	10.7753	13.5044	6.71529	10.6795	8.43567	8.31326	11.4133	4.61736	10.8167	8.40483	10.5071	12.4026	8.4427	8.10422	8.24615	13.1622	12.6175	8.67596	8.91932	12.2925
10041570	0	13.68	6.14688	8.88192	9.30471	14.7415	9.32809	6.38203	11.934	8.27482	11.7185	12.0173	12.0177	6.026	7.67891	8.37499	4.88636	5.80191	8.291	10.8934	6.27717	13.9799	14.3636	14.8616	6.53034	5.78317	7.58614	7.37616	4.97324	11.9551	13.9985	7.54286	10.1058	9.37328	6.36496	12.5784	5.4363	11.3059	8.27172	10.2107	13.3786	8.00042	8.95291	8.74334	12.6187	12.452	9.27712	7.98332	12.9885
10041574	0	13.8842	8.12885	9.05592	9.09425	16.1817	7.83912	8.83603	12.0131	12.7035	15.0335	11.5071	10.9109	7.57437	8.05183	7.90045	5.8484	7.97284	11.0227	14.4862	4.96795	12.6327	14.2568	14.4015	8.19938	7.74651	9.05534	9.14997	12.7549	11.8387	14.2686	6.88801	9.9928	8.19517	8.50509	13.7682	7.52855	9.95949	8.04182	9.69726	10.8993	8.52138	9.45059	8.11225	12.2623	12.7877	10.5558	10.9578	12.0556
10041581	0	13.6159	7.55355	7.79182	8.10918	13.9176	9.22186	6.65944	10.365	11.2274	13.8851	11.8007	12.0358	5.40518	8.80047	8.48385	4.67407	6.6983	10.7407	13.6872	5.16708	14.5769	14.4308	14.1414	6.04474	6.39438	5.97228	7.22589	9.26494	10.836	12.8599	8.72136	11.1629	7.78875	8.45122	12.4012	5.24016	10.3553	7.56448	9.15487	12.7349	8.85139	8.97117	8.41182	12.8373	12.972	11.3969	9.6117	13.0136
10041584	0	14.9058	12.249	10.3166	10.1081	15.0347	11.3476	9.52778	12.4434	13.9201	15.2529	13.4839	12.8315	7.54494	9.19178	9.19745	3.73227	7.72866	12.7387	16.1138	6.853	15.2153	15.701	16.1349	10.1291	8.91173	6.88964	9.52086	11.4605	13.2966	14.9684	10.527	12.3532	9.78814	8.33747	14.5985	8.81754	11.7922	8.35552	11.1903	13.6348	7.8871	11.7174	9.43797	13.8543	13.9566	13.2889	9.49155	14.8529
10041588	0	13.7579	6.05483	8.83252	7.30084	14.884	9.94995	6.68205	9.27895	6.36375	11.9953	8.97032	11.7637	6.63784	7.90313	8.04315	3.88127	5.21766	7.49482	9.33088	6.12073	13.7866	14.5792	12.8235	7.4175	4.4351	8.07444	7.21055	4.38991	10.0122	12.6825	6.3021	10.0828	9.47181	8.07338	10.1681	4.25995	10.5515	8.32557	10.1506	12.7028	9.20792	7.48753	8.24563	12.9631	12.186	8.5855	9.48685	11.9577
10041601	0	15.4498	8.28712	10.7213	11.2504	16.4066	10.5497	9.15005	13.9625	14.8649	15.866	13.6266	12.9559	6.43364	9.31728	8.60001	4.77726	6.47821	11.8508	15.8481	6.87343	15.4231	15.9373	16.5347	7.97292	10.1808	7.31148	9.27218	13.5684	14.5024	15.3209	9.90935	12.6566	10.0327	8.84484	16.0197	9.44653	11.7743	9.61519	11.0459	13.7011	9.49581	10.5263	10.9194	14.5176	14.9134	12.5916	9.93389	14.6166
10041602	0	13.6411	8.83415	8.47506	9.35455	14.7363	10.9506	8.58351	12.3646	12.7846	14.8527	12.6688	11.8555	4.72705	6.49025	6.81696	3.44347	4.59449	10.9859	15.5998	7.53422	13.9918	14.1952	15.8991	8.44999	7.88802	6.68693	8.54794	10.1425	13.1099	13.6326	8.52401	10.4761	8.49021	7.97384	13.5632	9.55624	11.3596	8.0554	9.24832	12.6319	6.84471	9.86216	8.53893	12.6527	12.8529	11.5382	8.58359	13.7691
10041639	0	14.9492	8.24795	9.90745	11.447	15.9123	10.1497	8.88795	13.5411	13.942	15.7624	13.4107	12.6416	5.64111	8.25639	7.67322	4.06117	6.59308	11.2797	16.0092	7.25214	15.0422	15.3597	16.2349	8.13787	8.82304	6.86951	9.03207	14.2278	13.642	15.1631	8.85167	12.2455	9.4345	7.97413	15.3953	7.95921	11.0838	8.69669	9.9701	13.3466	8.48186	9.70648	9.67936	13.4088	14.5366	12.3866	9.49229	13.8617
10041641	0	14.4202	7.37659	10.033	9.24602	15.2663	11.1332	8.81795	13.2893	12.2663	14.7398	13.1978	12.7113	5.94932	8.70577	8.324	3.95736	6.43746	11.0585	12.5396	7.00323	14.4852	14.7837	16.2039	8.65969	8.93552	7.4044	9.15138	9.98659	13.7796	14.7878	9.08897	11.3559	9.86892	8.39149	14.1674	8.68632	12.1456	8.93516	10.5093	14.1209	8.68813	9.7359	10.0797	13.6477	13.531	12.1946	9.50039	14.6358
10041651	0	14.5398	9.7826	10.3907	11.0573	15.0961	12.2915	8.39969	12.8382	14.1569	15.9612	13.9288	13.12	6.5402	6.5535	8.62563	4.16068	5.97223	12.0692	16.1679	9.2913	15.4568	15.2566	16.5953	7.28946	8.65179	6.89409	8.35554	11.6417	13.9677	15.1346	9.22041	12.0556	9.86804	7.19075	14.9516	7.67293	12.1193	9.45504	10.8157	14.0399	7.3791	11.1135	9.60334	13.7516	14.2564	12.0063	9.3275	14.5843
10041675	0	15.4188	7.83065	8.48354	9.57139	16.369	9.75426	8.98282	11.7913	11.4488	15.5716	12.3204	12.1382	5.86396	6.94592	8.39548	4.72901	7.24659	10.752	14.963	7.32309	14.7045	15.819	15.9932	7.98765	8.18168	7.46209	9.41692	12.6124	12.4727	15.5242	8.87779	12.3786	9.54624	7.32963	14.0467	6.89641	10.9083	8.07346	10.025	13.2084	6.33958	8.69137	9.54327	13.6849	14.5151	12.622	8.34022	13.1484
10041686	0	14.7165	9.91636	9.51189	10.9202	15.5955	10.919	9.18116	14.0734	14.83	15.8234	13.4896	12.2714	5.50319	7.51817	7.93346	4.25225	6.08194	11.5955	16.3437	9.52859	14.5983	15.6033	16.585	5.86824	9.21147	6.16984	9.14759	13.2206	14.0757	15.2436	9.59451	11.6721	8.39964	7.23119	15.476	8.27757	11.3275	8.24635	9.59689	13.5301	7.54075	12.4682	9.46546	13.3789	14.0992	11.9411	8.26708	14.4472
10041688	0	14.1169	10.8876	9.53317	9.12464	14.9824	10.4793	8.65194	12.2997	13.6311	15.6656	13.395	12.1242	6.16237	6.90969	7.56152	4.37016	6.94892	11.8145	15.4256	8.15546	14.2883	14.7056	16.1405	7.69248	7.50971	6.72834	8.83389	9.95615	12.5936	14.8754	9.61891	11.3343	8.2659	6.23644	14.0279	7.8837	11.0121	8.08774	9.92225	14.462	7.14319	11.3192	9.22276	12.3734	12.9764	12.1213	7.96101	13.6287
10041689	0	13.6282	7.13965	8.72866	9.86771	15.313	10.0451	7.85873	11.5637	10.707	14.4281	12.119	10.8425	4.26303	5.43709	7.45867	4.58009	6.68577	9.98861	13.911	6.56637	13.3658	14.9012	15.9489	9.10404	7.40967	6.12157	8.13398	11.426	12.4522	14.1582	8.07628	10.7194	9.02933	6.57678	13.0717	7.62486	11.2518	8.90014	9.47952	12.5355	5.69783	8.86509	8.25477	12.8142	12.8173	11.4595	8.17285	13.4061
10041713	0	14.686	7.65704	9.97327	9.8163	15.2826	10.7504	7.96466	12.5872	13.6133	15.0393	13.7565	13.0995	4.08636	7.15617	8.53392	3.98076	7.57053	12.1542	14.1295	7.62475	15.5434	15.4103	15.73	9.14158	8.42786	6.94937	8.35826	9.76723	12.5337	14.2276	10.2277	11.647	9.65987	8.0948	14.4842	7.37436	11.4773	9.04221	10.6326	14.0212	7.8533	9.94315	10.3646	13.7871	13.5898	12.2303	13.8602	14.1613
10041740	0	14.123	9.76366	9.91395	10.2847	15.2	11.0376	10.0004	13.5719	13.3575	14.6071	11.8293	12.026	6.52582	8.53491	8.14694	5.0757	6.29151	11.5859	14.6407	7.52579	14.191	14.89	15.6601	8.51464	8.55966	6.11026	10.1863	11.8656	13.7108	14.3512	9.14523	10.6601	9.34157	6.51836	14.4268	8.82657	11.9172	8.77858	9.82566	13.3825	7.71473	10.1198	9.12052	12.991	12.8491	12.8579	7.89124	14.1439
10041744	0	13.8992	8.98462	8.99658	8.98446	15.2992	10.1208	8.87631	10.992	11.8599	14.9267	12.9271	12.161	5.76821	8.13641	7.28162	4.11977	5.9662	11.7926	14.9799	6.94271	14.4395	14.6004	15.8621	8.43176	7.41291	6.37246	9.03158	8.90689	11.8899	14.2423	7.81203	10.9625	9.06288	7.66084	12.2351	6.73449	11.2123	6.38541	10.8165	13.4423	6.78822	8.38093	9.51203	12.8351	12.7706	11.8261	9.20991	13.457
10041784	0	14.4311	9.03142	8.81875	8.80575	15.7636	9.70778	9.29859	12.7352	13.3798	15.3731	11.8304	10.5036	5.88277	5.7891	6.97324	5.05302	5.29444	10.6388	15.6882	7.55487	12.7741	14.7792	16.0084	8.86201	8.1638	6.4405	9.3102	13.0232	13.0914	14.865	7.50009	10.6098	8.0199	6.44192	14.5493	8.29977	10.2565	7.06709	8.72361	12.5464	6.2944	9.65586	8.274	12.336	13.4105	11.5693	7.03833	13.5224
10041787	0	16.186	8.48141	9.4691	11.6751	16.5515	9.65158	9.64065	13.4324	13.207	16.2463	12.9226	12.62	5.80514	7.56802	7.30978	5.1132	6.69095	10.6987	16.0868	8.60146	14.4034	16.1585	15.9571	7.93411	10.2279	6.45978	9.88628	13.53	12.8112	16.243	9.37849	12.663	10.2232	7.21428	15.814	6.73173	10.9413	9.31813	9.7202	12.9751	7.62444	9.40855	10.9933	15.0581	15.4678	13.241	7.69807	13.0974
10041796	0	14.6091	8.12037	9.7947	9.05621	15.5856	10.6586	7.82019	10.6659	12.6504	15.5235	14.0846	12.9154	5.37058	8.72773	9.0901	4.53922	7.93431	12.2163	14.9373	7.87673	15.3586	15.1153	15.9517	6.41785	6.51371	7.29475	8.04884	11.1263	11.6474	14.8372	9.67027	12.04	9.36179	8.44225	13.041	6.31758	11.4585	8.38636	11.0478	14.5068	9.06909	9.59818	9.44176	13.6242	13.3622	12.3471	9.57095	13.4559
10041902	0	13.7821	8.71586	8.44323	9.62616	15.2495	10.1206	8.92195	12.2495	12.5726	15.1518	12.4568	11.2196	5.4167	6.44859	8.07595	4.06134	6.46455	11.225	15.4685	6.52464	13.8436	14.5141	16.2427	9.1235	8.22228	6.66607	9.13148	10.3114	13.2737	14.4855	8.72573	10.5397	8.19068	6.49595	13.5923	7.85158	10.7547	8.30321	9.28847	12.6729	4.88191	9.66451	9.02	12.7556	13.2458	11.3283	8.47782	13.7165
10041903	1	12.2736	8.22321	8.34601	7.88672	14.3932	8.65572	7.60056	10.2812	11.61	13.4131	10.5163	10.182	5.14694	7.7777	7.42055	4.07289	6.47483	10.271	15.1637	5.66385	12.9377	14.0944	12.7264	6.7668	6.33952	6.77039	7.56955	8.38593	10.7136	12.4062	6.91082	8.98969	6.83493	6.63301	12.4651	5.47134	10.2935	7.53489	8.76538	11.169	7.67788	8.9079	6.17607	11.928	11.5703	10.3344	7.48944	12.6914
10041948	0	13.4882	9.22172	8.15846	8.76607	14.4517	9.72298	8.51353	11.3266	12.0015	14.4439	11.2582	10.8904	5.93605	5.6907	8.05971	4.23947	6.46406	11.1687	15.1874	6.27964	12.9976	14.5285	15.0996	6.95498	6.38979	7.29992	8.49734	9.12813	12.3217	13.7357	6.64999	10.2264	8.00366	6.91808	12.8272	6.71668	10.0226	7.90319	9.20477	12.1786	7.33892	9.62049	8.38431	12.404	12.6231	10.9742	7.58624	13.0051
10041972	0	13.9781	7.31582	9.01922	7.76888	13.8457	10.4458	8.22266	11.0212	11.454	13.7943	11.8968	11.6145	4.98213	8.13131	8.54829	4.30983	5.9588	10.6484	12.291	7.29248	14.1981	14.0672	15.5052	7.57353	6.68134	6.58002	8.64506	8.19768	12.0021	13.9041	8.89253	10.52	8.53	7.42921	12.3651	5.16599	10.7181	6.41618	10.475	13.7795	7.39253	8.20461	8.36609	12.9397	12.652	11.8623	9.28036	13.5055
10041976	0	15.0008	8.82822	10.4815	10.0538	14.7246	10.662	9.65391	13.2288	14.2991	14.545	13.057	12.9296	6.31116	8.16086	9.26272	4.22843	6.47146	12.0561	15.7637	8.3503	15.1019	15.2663	15.3067	8.5547	9.13906	7.04169	9.64015	13.1412	13.5199	13.8514	10.0935	12.0981	9.52092	7.91805	15.119	8.07017	11.4608	8.83385	10.6422	12.8416	8.32445	10.2928	10.1343	13.4494	14.3094	12.3377	8.70769	14.4763
10041977	0	14.9537	6.93734	9.29427	10.1722	15.8466	10.3883	7.37598	11.8358	9.7448	14.3341	11.5139	11.4629	8.00311	5.90792	8.44967	5.67175	6.9199	10.2272	12.9231	6.80585	14.3988	15.4917	16.1161	8.8345	7.55522	8.51614	7.66957	9.41179	13.453	14.9508	8.27179	12.3474	9.76483	7.50888	13.7442	7.99664	11.1616	8.86625	10.0933	12.8905	8.60098	9.23922	9.8032	13.9596	14.6746	11.2372	8.60965	13.5394
10041984	0	13.7619	10.4882	9.32111	9.81232	15.1264	10.058	8.44322	11.3227	12.4455	15.0439	12.3094	10.949	4.62621	5.30484	7.4173	4.45904	7.00374	11.0706	15.6503	8.00582	13.7564	15.0292	15.0105	8.85961	6.98148	5.81209	8.51438	9.52919	12.7711	14.5201	8.45744	10.3785	8.19263	5.82495	13.1787	7.35023	10.3748	8.89765	9.11955	13.045	5.61492	9.79764	8.48252	12.8199	12.6305	12.2317	7.24343	13.1072
10041985	0	14.1615	9.79432	9.14348	9.59267	15.4328	10.4633	8.71471	12.9919	13.9119	15.3094	13.2084	11.6921	5.83157	8.22904	8.32039	4.18055	7.88893	11.8083	15.984	8.45077	13.4127	14.9415	15.6056	9.17475	8.39029	6.53018	8.65757	12.8918	13.4924	13.9899	9.44221	10.712	8.29463	7.74743	14.6378	8.81786	11.1589	7.20174	9.90385	13.144	7.37392	10.8202	9.56599	12.7655	13.1307	12.0167	9.22699	13.9015
10041996	0	15.1577	7.2137	10.0892	9.8953	15.3781	11.184	8.21001	13.033	12.9608	15.3515	14.4026	13.5569	7.79308	10.3599	9.75117	5.76707	9.10974	11.6877	13.635	7.33619	15.4135	15.2082	16.0592	9.34768	8.38384	8.04874	9.00564	10.1929	13.6082	14.4601	10.4397	12.4353	9.8901	9.29155	14.6882	7.8607	12.549	9.70414	11.5323	13.9644	10.1387	10.7598	10.596	14.1516	14.4034	11.9828	10.1365	14.5299
10042004	0	14.8847	11.775	9.80718	9.17092	15.9934	10.3978	8.5312	10.4395	12.9603	15.9447	12.453	12.1786	5.79181	8.23473	7.72661	4.82273	7.1129	11.4939	16.4054	7.0483	14.5945	15.7194	14.8951	9.19497	7.34827	6.79065	8.57813	12.1215	12.4998	15.4223	8.38976	11.9757	9.18588	8.49971	14.6969	7.10008	10.658	8.57603	9.55093	13.2378	8.52802	9.954	9.46393	13.223	14.2911	12.6048	9.14979	13.606
10042008	0	14.3791	6.77469	9.04304	9.13038	15.9952	10.5838	6.86125	11.5702	11.4268	15.1427	13.5565	12.1621	6.13293	7.06166	8.80885	5.43899	6.61082	11.4148	14.2169	7.69611	14.3957	15.5438	15.748	7.30739	7.49775	5.93409	8.06542	8.86754	12.3403	15.0994	9.14361	11.1461	9.01384	7.06622	13.2243	7.30445	11.288	8.18685	10.1611	13.5177	8.62905	9.50862	8.90409	13.9505	13.6066	11.962	8.63043	13.4983
10042010	0	15.5175	8.57743	8.71856	8.93827	16.476	9.20875	8.88015	11.5637	11.6108	15.5826	10.2997	11.4669	5.74833	5.5426	5.07056	4.6975	5.79101	9.98781	15.4897	8.23836	13.1811	16.0249	13.927	6.83329	8.10053	5.75836	9.09924	10.181	11.7976	15.9417	8.98563	10.3535	8.56424	7.23337	14.5564	7.94309	9.76582	7.3059	9.30957	12.1575	5.02693	9.20384	10.2078	13.3335	14.4715	12.988	9.13593	11.8308
10042016	0	14.394	10.4336	9.51044	9.69828	15.3331	10.9145	9.7691	13.9315	14.0238	15.436	12.8056	12.1735	5.49812	9.4281	8.71278	4.38163	6.04137	12.1557	16.1881	8.81292	14.3335	15.2432	15.7591	8.52974	9.19366	7.35176	9.81289	12.0042	13.7339	14.4798	8.96753	11.2231	9.60618	8.65096	14.9319	9.02452	11.849	8.53737	10.2391	13.4124	9.68744	11.66	10.0298	13.1181	13.5333	12.3272	9.65027	14.5944
10042029	0	13.7602	9.34366	8.21863	7.86096	14.5494	9.67626	8.54365	10.0172	11.6845	14.2278	12.027	11.1728	5.74346	7.19062	7.82852	4.76914	5.55315	10.7862	14.9984	6.80131	13.6875	14.2303	15.5767	7.38461	6.70231	6.35957	8.56533	10.2956	11.725	13.8196	8.20555	10.3986	8.68065	7.72422	12.3026	5.92683	10.5111	7.44137	9.60276	13.0435	7.46792	7.45218	8.57778	12.2883	12.2141	11.5531	7.9674	13.043
10042044	0	13.7305	8.95247	9.87616	8.10409	14.2769	10.0571	9.5411	13.1876	13.3429	14.8065	12.3539	12.0264	5.85629	8.65241	8.2716	4.04867	7.314	11.5184	15.1624	6.69166	13.9338	14.2595	15.7981	9.35912	7.16334	6.72762	9.53883	11.1569	12.6135	13.9678	8.8007	10.5862	9.20666	8.14046	14.1752	8.49241	11.0813	8.04656	10.1254	12.8485	8.58767	10.1021	8.27148	12.6062	13.3427	11.6038	8.70629	14.4117
10042103	0	15.2565	10.3998	9.80538	9.21878	16.0551	10.149	9.68973	13.274	13.9306	15.2212	11.6811	12.1011	4.11985	8.14633	7.86545	3.87027	6.37504	11.5414	15.5357	7.23937	13.6638	14.8435	15.8455	8.17311	9.17074	7.67362	9.67827	13.1926	13.106	14.5375	9.17689	11.0683	9.84793	7.3246	13.9749	8.37219	11.3662	7.23398	10.4635	13.1569	7.89124	9.98403	10.0817	13.1562	13.3705	12.8762	9.17112	13.4938
10042155	0	13.5308	6.70723	8.28081	7.22238	14.9848	9.34255	7.57346	9.18307	10.8208	14.7563	13.1767	12.0877	5.57007	7.44241	7.788	5.2672	7.11142	11.0078	13.4093	7.78059	14.6058	14.418	15.3378	5.7289	4.78115	6.98444	7.55513	8.46524	10.1145	13.9256	8.02354	11.1484	8.55535	7.77077	11.5966	5.81034	10.8984	7.62301	10.5685	13.4238	8.0865	7.86922	7.3001	12.5914	12.3557	11.6708	9.405	12.31
10042163	0	13.9718	6.62398	8.30857	7.51621	15.6791	10.5198	5.73167	10.1248	9.73593	14.5193	10.3316	11.6872	5.94413	7.08435	8.44087	4.95387	6.58726	10.9799	13.3813	7.58236	14.3766	15.3309	13.983	6.62346	5.64163	6.93181	7.18862	7.19402	10.3794	13.3398	8.1817	11.3489	9.32812	7.71545	12.0637	4.97021	11.2524	8.10874	10.7524	12.7221	8.0375	9.30746	8.5945	13.8318	13.1027	11.2999	8.39535	12.7302
10042165	0	12.0453	10.8644	6.59948	6.78563	16.7343	7.30481	7.24288	8.13827	9.18549	15.7736	9.01824	7.93583	6.04122	5.97758	7.52629	4.91375	5.63058	9.1692	14.3157	6.03122	13.3187	15.7669	12.8812	6.41696	5.3438	6.21665	7.10331	8.60407	7.7804	14.2891	6.1312	9.24304	9.14098	6.82124	11.4991	6.02286	7.97922	7.15502	10.173	11.8917	7.86342	7.49729	6.52248	14.8747	10.6792	12.385	6.91652	9.9705
10042207	0	14.059	8.01225	9.27201	8.70241	15.4663	10.2341	8.18129	11.9947	12.1106	15.2598	13.705	11.4343	6.10501	8.28807	7.28984	3.94598	8.09815	10.8745	14.3551	7.241	13.7736	14.7261	16.0742	8.93757	7.49498	7.146	8.59278	10.208	12.417	15.0209	8.62033	10.9955	8.6712	7.94461	13.3999	7.3742	11.0067	8.25688	9.77878	13.3582	8.96554	9.19665	9.12001	13.1008	13.3093	12.1435	8.82626	13.5454
10042212	0	14.8169	9.97086	8.68421	9.78975	15.7107	9.94202	9.23213	11.6487	12.2945	15.4605	11.1109	10.622	5.32301	7.01997	7.24944	4.16342	5.2447	10.3373	15.8524	7.35825	13.0883	15.2854	15.2971	8.33285	6.92222	6.97788	9.27958	11.0114	12.2665	14.7992	7.11687	11.2105	8.87716	6.44971	13.4647	7.74116	10.607	9.13461	9.31641	11.7164	6.60321	9.21796	8.94351	13.2146	13.8714	12.1159	8.00182	13.481
10042224	0	12.1154	6.28775	7.16748	5.4485	14.7487	8.4567	5.8597	8.08674	7.23918	12.3427	11.0527	10.1067	3.79795	6.68853	8.41815	4.85429	6.26877	8.73135	7.4879	4.14486	13.7542	13.6885	14.793	5.66389	4.62322	5.44125	6.28773	5.44566	7.9798	13.0392	5.46107	9.43787	8.96715	7.09351	9.03504	3.88704	8.94814	6.21343	9.96164	13.2766	9.00818	6.28079	6.18174	12.7239	9.6014	10.9356	8.97839	10.4484
10042304	0	14.8842	8.22471	9.27638	9.84651	15.8768	9.96002	8.65209	12.166	13.6489	15.1457	12.4994	12.7866	6.24937	7.38438	8.12328	4.43743	4.84835	11.7509	14.9785	7.04083	14.6988	15.3645	15.1741	7.7468	8.16138	7.46164	8.69317	12.024	12.559	14.7514	9.25727	11.393	9.1977	7.40555	15.0763	8.04163	11.3373	7.96291	10.2174	13.4266	7.44245	9.65799	9.36375	13.5037	14.1232	12.5173	9.16608	13.6019
10042357	0	13.9735	8.40046	8.50833	6.38038	15.3639	9.34659	7.46175	9.65871	11.5746	14.323	12.0741	11.7912	5.46041	8.26352	7.6732	5.24005	7.51698	10.6508	13.9964	7.31289	13.914	13.9619	14.7493	8.72465	5.82403	8.3939	8.06389	10.3082	10.9662	13.7227	8.34042	10.73	8.80905	8.60952	12.2818	6.76809	9.83888	7.53398	9.70243	13.016	8.12968	7.84483	8.32495	12.7244	12.5587	11.081	10.9052	12.2646
10042363	0	16.0937	8.46247	9.3464	10.6657	15.4468	9.96214	8.17594	11.4241	9.92817	14.0907	9.50066	12.6933	6.47392	8.22626	8.70933	5.54006	6.40028	10.2872	14.0576	8.98512	15.1426	16.1996	13.2295	7.36572	7.71689	7.38111	9.55125	11.5624	11.4472	14.44	9.41006	13.0582	10.3161	7.89359	13.8724	5.82833	11.0063	8.49333	10.6603	11.6084	8.21703	8.79896	10.351	15.4022	14.986	13.4256	8.85933	12.7964
10042388	0	13.9665	6.51507	9.05883	8.31106	14.9656	10.2441	7.28616	9.67688	8.28654	13.1846	12.7364	12.3114	7.41604	7.15258	8.74474	5.09664	5.01015	8.93131	9.53408	7.21343	14.6332	14.5215	15.4264	7.46774	4.41312	8.6776	7.94281	5.1384	11.0461	14.3934	8.32509	10.8603	9.78694	8.04652	11.4206	5.13212	10.9331	7.56748	11.1455	13.7679	8.29733	8.07103	8.51363	13.2615	12.665	10.2812	9.08483	12.671
10042401	0	14.7281	7.79745	10.2368	9.35571	15.8721	10.7702	8.71615	13.1581	12.5888	14.5532	12.8026	12.3506	5.5533	9.03198	8.97803	5.45756	5.70379	11.7062	13.8014	7.52583	14.485	15.3804	15.8509	8.93521	8.26494	6.53888	9.10655	10.8736	13.222	14.3947	8.89313	11.3593	9.0079	7.90404	14.8074	9.01241	11.3916	8.02822	10.0573	13.6255	8.38916	9.89346	9.95007	13.3782	13.6205	12.5555	8.73403	14.4841
10042453	0	13.6878	9.41902	9.38815	10.6053	15.2322	10.7499	10.0061	13.7365	12.5397	14.9821	12.0536	11.0523	6.7191	8.42108	7.60689	4.72143	6.9519	10.9134	15.1089	6.81251	13.3031	14.7283	15.8077	8.44454	7.55195	7.60726	10.0991	10.6347	13.5817	14.5942	8.06987	10.2286	7.95506	7.5372	14.2497	8.39555	11.609	8.8711	10.3823	12.5543	8.41531	10.0892	9.55039	12.8493	13.1713	11.5927	8.60274	14.3905
10042507	0	13.5037	9.578	8.61629	8.82998	14.3193	9.76259	9.34255	12.515	13.1278	14.0811	11.2566	10.9258	3.4756	6.00443	7.06711	3.27456	5.15048	10.5788	15.4659	6.23345	13.3814	14.3347	15.6662	7.1854	7.87484	5.68776	9.33515	11.7453	12.8872	13.4701	8.24226	10.5046	7.8348	5.25206	14.2292	7.8247	10.644	6.0078	8.32662	12.0202	5.84987	9.78091	8.64334	12.3532	13.1464	11.916	6.47965	13.8697
10042512	0	13.871	9.56495	8.40056	9.12737	15.4941	10.4345	8.50504	11.628	11.2699	14.7772	11.5496	10.4503	5.06363	6.74019	6.89775	3.33657	5.2687	10.0856	15.4286	5.17165	13.2514	15.0292	15.6181	8.85303	7.45668	6.24728	8.71374	10.6932	12.8743	14.5527	8.44938	10.6015	8.42903	5.46509	13.6232	7.59662	10.5908	7.7666	7.7791	12.5486	6.74013	8.90691	8.8657	12.7151	13.5071	11.9828	7.35974	13.7892
10042525	0	15.1461	9.53556	10.9026	9.34596	15.7114	11.3317	9.90274	13.1321	14.7347	15.3495	13.6787	12.9962	7.6296	8.87604	9.08913	5.71825	8.12691	12.2935	15.8643	7.66807	14.8868	15.2221	15.913	8.64199	8.05103	8.97301	10.0097	13.4339	13.6259	14.9115	10.334	11.356	8.72569	9.59596	14.7301	8.45484	11.514	8.82596	11.3126	13.4703	8.35958	10.5545	10.0731	13.8814	13.9137	12.3942	11.4008	14.2009
10042530	0	14.7439	8.71372	10.6482	8.92349	15.1544	10.7256	9.27146	13.7429	14.8293	15.1632	14.1845	13.1371	6.98156	9.02308	8.89859	5.82563	7.48978	12.3012	14.7518	6.70984	14.979	14.4906	16.3346	8.69946	8.44552	8.4731	9.28362	12.3954	13.3219	14.3514	10.4047	11.1719	10.0716	8.30426	14.6487	8.18718	12.0465	7.90053	11.6805	13.8149	8.80261	10.3605	10.5634	13.5488	12.6948	12.2936	10.4212	14.3434
10042534	0	13.3561	7.71786	9.1683	8.96026	15.912	9.55815	7.91596	11.4252	11.9101	14.5413	12.4088	11.2497	8.13263	8.67778	7.01829	6.44624	8.12747	10.4967	12.4555	5.61085	13.9077	13.4172	15.1467	9.27952	6.30376	11.2317	8.96101	9.05976	11.2921	13.304	7.12242	9.77022	8.71162	9.35299	11.4493	6.50309	10.1973	6.45511	10.3296	11.9091	8.99226	8.56063	8.62215	12.603	12.337	10.295	11.4362	12.1609
10042584	0	14.5645	9.34056	10.1593	9.46055	14.9702	10.8384	9.06494	13.4411	14.7716	15.3763	13.5995	12.6689	6.50244	7.69037	8.79573	6.33817	6.52838	12.411	15.7659	8.10162	14.8406	14.9225	16.1768	8.39598	8.93455	6.30528	9.20197	13.1359	13.5425	14.0128	10.1852	11.5206	9.4988	8.59582	14.9053	7.99286	11.8718	7.89771	10.8665	13.6599	8.36578	10.4486	10.1224	13.3963	13.3493	12.6751	8.88706	14.3987
10042606	0	13.4209	7.03706	7.51317	7.29398	14.3967	9.95874	7.28719	8.15721	9.75601	14.1877	11.4145	11.6365	6.04006	7.90863	8.045	4.30655	5.8593	10.5263	12.4274	6.91314	14.2964	14.5176	13.3979	6.91289	4.76697	6.79328	7.92298	7.42229	9.56835	12.9324	7.27079	10.8065	8.45499	8.57062	10.6687	4.5549	10.3991	7.88773	10.3491	13.0752	9.37234	7.72637	7.65851	13.05	11.4568	11.2357	9.75137	12.3988
10042621	0	14.6087	9.65417	8.89616	9.13522	15.606	9.36758	8.76245	12.2822	13.6609	15.1722	11.769	11.405	5.80532	7.13839	6.81844	4.23978	6.95012	10.6602	15.9632	7.51628	13.5785	15.124	15.493	6.5206	8.63406	5.56071	8.72028	13.1811	12.7505	14.3956	8.4109	11.0786	8.45386	6.49988	14.6857	7.97772	10.5392	7.28577	8.65364	12.5653	6.65005	9.85473	9.08409	12.8103	13.8505	11.7639	8.25819	13.3056
10042632	0	15.5877	9.14887	10.3728	10.1041	16.2685	10.4061	9.76705	13.3147	14.1838	15.6791	14.7194	13.7126	5.52985	10.2886	9.73689	5.09748	7.91203	13.4017	15.1477	8.07669	15.4813	15.9625	16.3026	7.5588	9.6976	7.85737	10.1772	11.2635	13.5327	15.5857	11.1245	12.5901	10.5788	9.39112	15.0535	7.98276	12.829	9.11575	11.742	15.1239	10.309	11.4032	11.0161	14.7904	14.7678	13.9864	10.6263	14.5121
10042633	0	14.2144	9.15179	9.29999	8.82647	15.0022	9.96887	7.92193	11.9329	13.2026	15.5365	14.2232	12.173	6.39215	9.2551	7.83472	3.64616	8.61088	11.9393	15.5674	6.94972	14.5977	14.4586	16.1698	8.6393	8.42483	8.6435	7.86513	10.3164	12.667	14.4103	9.27281	11.1962	8.81591	9.34805	13.9035	8.0641	11.0301	7.82864	10.0427	13.8699	8.49597	10.0079	9.13681	13.1501	13.0923	11.9162	11.4791	13.6719
10042649	0	14.8912	6.36954	8.86667	8.97115	15.9921	9.37795	6.70746	12.0518	8.41751	13.1227	9.03194	11.5936	6.1079	6.93645	7.45653	4.01632	5.76731	7.80558	11.4588	5.44966	12.6513	15.3742	13.4638	7.9243	7.52917	8.71016	7.32423	7.20009	12.0752	15.3026	6.72188	10.3947	8.89792	6.62007	12.7017	7.14285	10.2937	8.08318	9.49523	11.6113	7.76637	9.02678	9.6901	13.9986	13.9179	9.98125	8.43382	11.8803
10042653	0	15.2475	7.10282	8.69959	9.8011	16.2172	10.0939	7.05884	12.835	11.9646	15.499	12.0602	11.2834	6.89586	6.28646	8.01987	4.40524	6.48056	10.3976	14.3423	7.18558	13.9484	15.7271	15.9315	7.00861	8.54692	6.32278	7.68595	10.2001	12.8563	15.5426	8.07299	11.7051	9.59645	7.67472	14.5111	7.73149	11.4913	9.67077	9.67695	12.8192	7.07628	9.93779	9.8089	14.0161	14.0789	12.1363	8.03458	13.8032
10042675	0	13.1065	9.5961	8.53456	8.43989	14.3508	9.34817	8.11682	10.6447	12.3607	13.9956	10.4483	9.97175	6.88073	5.5152	7.35995	4.2128	6.05998	10.3324	14.5913	6.49878	12.7876	13.6562	14.8234	7.63793	5.51822	8.22728	8.53337	11.2337	12.1668	13.7173	7.18349	9.60258	7.26137	7.23564	12.6546	6.96739	9.35721	6.44175	8.63862	11.9171	6.712	7.36586	8.41377	11.8955	12.3169	12.1305	6.95555	12.5734
10042700	0	13.8445	6.86436	8.48509	8.57035	15.5548	11.1782	8.29167	13.4089	10.7882	14.4679	12.3453	10.6476	5.51586	7.59318	7.86644	4.14926	5.68201	11.0913	14.0017	9.05863	13.6784	15.0074	16.2	5.60564	7.6784	5.32427	8.55642	9.08113	13.1327	14.9247	8.95082	10.3396	9.21732	7.81318	13.8768	6.27934	11.9605	9.13845	10.4067	13.4832	7.75772	9.00412	9.08622	13.1127	12.8006	11.7499	7.01967	14.1707
10042709	1	13.1047	8.60217	7.80925	8.87396	14.4089	8.59139	7.47787	12.2346	13.1781	14.4536	12.5951	11.0684	5.94785	6.75598	8.2057	4.23804	6.42113	11.2046	15.2649	5.53284	13.5978	14.0789	14.9525	8.92801	7.36901	6.8753	7.50282	9.62066	12.4988	12.9821	9.02074	9.45403	6.51529	6.02725	13.696	7.87837	10.905	7.50196	9.85255	12.3279	7.21704	8.69539	8.49525	12.2168	11.8444	10.9895	7.30107	13.6049
10042748	0	14.4335	8.40751	9.33518	9.50301	15.4876	10.6797	8.74702	11.4442	10.6887	14.7371	12.2003	12.1315	4.91901	8.05806	8.21199	3.75189	6.3314	10.6487	12.77	6.77298	14.4534	14.9959	15.9075	8.00457	6.46762	4.90082	9.81405	9.94411	11.9295	14.5112	8.04764	10.9615	9.15	6.59211	12.8673	7.08317	11.3328	7.26783	10.5758	14.0009	6.64844	8.52206	9.05983	13.1681	13.7043	12.3654	8.90277	13.7133
10042750	0	13.9894	7.60371	9.27446	6.84043	15.016	10.9647	8.31932	10.8231	10.5277	14.5	13.1598	12.2101	4.64328	9.54221	7.66411	3.92562	7.3598	11.14	11.577	6.16432	14.6733	14.1053	15.9665	6.03488	5.80563	6.777	8.8432	7.74368	11.8949	14.1978	9.19255	10.3955	8.42772	8.63854	12.3351	6.3826	11.3335	7.52438	10.1272	14.0678	9.00279	8.41453	8.77334	13.0884	12.9274	12.2417	10.2422	13.651
10042757	0	13.986	8.23439	9.6932	8.42643	15.3809	10.4065	8.70013	9.80515	12.3979	14.7287	12.7069	12.2737	5.9782	7.64504	8.79079	4.05788	7.63118	11.7135	14.0289	6.91128	14.9037	14.5107	15.1746	7.87771	6.6518	7.32691	9.34987	11.21	11.0663	13.9244	8.82473	11.6828	9.24904	8.56932	13.147	7.78478	11.0043	7.32454	9.68554	13.7974	7.23597	9.04293	7.6974	13.2165	13.1314	12.5205	8.78469	13.4408
10042764	0	13.9669	9.41069	9.35342	9.72766	14.8988	9.49455	8.46416	12.2003	13.287	15.192	12.0654	11.8321	6.72556	9.0275	8.44414	5.13208	5.25301	11.4753	15.7112	6.82309	14.0353	14.6223	15.2197	8.20258	7.05648	8.28609	8.25701	10.5472	12.7681	14.3019	8.79819	10.6021	8.75792	8.87052	14.0275	8.44929	11.1135	8.91448	10.0903	12.9701	9.06992	9.36224	9.35564	12.8637	13.0516	11.4275	10.0089	13.9348
10042768	0	14.3609	8.77846	9.49191	7.99747	15.8199	9.61797	8.98567	12.3389	14.2375	15.4614	12.5439	12.284	9.19839	9.02332	8.67565	4.59652	9.96104	12.1506	15.589	7.24882	14.404	14.4042	15.388	9.63416	6.72329	11.2568	8.92549	13.2058	12.0114	13.9103	8.43406	11.2378	8.22207	9.76827	14.2433	7.84236	10.4849	8.54404	10.7256	12.4749	8.7149	9.43081	9.38267	13.0895	13.2473	10.4878	14.6568	13.2797
10042771	0	13.5838	7.68164	6.93195	5.38357	15.6077	9.25165	7.1427	9.90692	11.4447	14.8638	11.2962	10.5207	7.51385	7.00997	7.07242	5.45533	7.9173	10.5662	15.0287	4.86627	12.3149	14.1262	14.5904	6.37962	5.62108	8.85199	7.35957	10.3692	10.7135	14.2805	6.11799	9.00964	7.70879	7.49372	12.2716	4.49608	9.18985	4.93078	8.94636	11.1549	7.98508	7.94088	8.73417	12.5328	12.6046	9.91354	10.4299	12.2472
10042782	0	16.3912	8.32345	10.0794	9.87099	16.4273	9.24746	9.52038	12.333	12.2575	15.8659	12.2049	12.4511	7.04185	8.03212	7.72309	5.52158	6.47562	10.4553	14.7574	7.92238	14.0765	16.201	15.2447	7.43629	9.05972	8.20652	10.2276	13.2974	12.8095	16.3499	9.73224	12.2893	10.186	7.71125	15.2487	7.36729	10.6366	8.7292	10.1388	12.5871	8.1511	9.19719	11.1379	15.0975	15.6358	13.3573	9.71605	13.0639
10042785	0	14.6563	7.86489	9.99449	9.11577	15.7285	10.8942	9.39285	12.3401	12.556	15.4058	13.5181	12.3009	7.46194	8.66241	9.06112	5.53001	8.43853	11.6801	14.8633	6.02341	14.8151	15.3025	16.1705	8.84157	8.11856	10.0095	9.79069	11.5809	12.835	15.1676	9.06713	11.7822	9.95464	9.11989	13.4559	7.18487	11.7565	8.45286	11.181	13.7961	8.96375	9.2205	9.98245	14.1358	13.8068	12.3028	10.177	14.2465
10042786	0	13.5125	7.01382	8.96107	7.97358	15.4469	9.00803	7.76557	10.2944	10.8003	13.7246	10.5891	10.5945	8.3779	7.47598	8.19321	5.55992	7.80312	10.7985	10.8853	7.15475	13.3204	13.2474	13.2243	8.05778	6.17935	10.0241	8.59088	9.03425	10.8575	13.1688	7.24176	9.66669	8.62646	8.43802	11.4557	5.5921	10.4993	7.02091	10.2648	10.9304	8.34348	7.87724	8.24164	12.3584	12.2761	9.81135	11.2247	12.758
10042797	0	14.6284	8.48955	10.6248	9.73505	14.6121	11.0819	9.01482	13.79	15.2303	15.3319	13.8509	13.2679	6.16942	9.25887	8.88821	4.14535	7.45152	12.365	15.5597	8.44315	15.1671	14.7292	16.292	8.95939	8.68867	8.93653	9.00217	13.0543	13.9114	14.131	9.99999	11.5095	9.16917	8.61896	15.2039	9.57829	11.8179	8.84559	10.7963	13.7279	9.02566	10.433	10.2932	13.3432	13.6012	12.2491	10.8263	14.588
10042810	0	12.8189	9.28807	8.8912	8.31279	14.6499	9.21824	9.54412	11.7399	11.9322	14.2206	11.4236	10.3099	5.82545	4.63738	7.19075	3.6036	7.12673	11.0334	14.3973	4.90231	12.499	13.7106	15.4747	8.42686	7.09794	7.49261	9.62837	9.41071	12.8203	13.7625	6.11751	9.08418	8.32939	6.43679	12.6177	7.58394	9.58933	6.55559	7.67044	12.0316	8.11331	8.3121	8.19978	11.5686	11.8896	11.3774	8.81307	13.1409
10042815	0	13.2477	8.67834	8.00846	8.23848	14.6965	10.1384	8.4053	10.8388	12.1681	14.4518	11.6181	10.849	5.74972	7.55032	6.90518	4.06411	7.0993	11.1921	14.5539	6.48393	13.0509	14.2602	15.5842	8.51183	7.1384	6.56788	8.33113	9.06164	11.3614	14.3213	7.59271	9.67744	8.25225	6.98307	12.2556	5.17209	10.7551	7.20083	9.51234	12.905	7.80796	7.75746	8.24569	11.9365	12.0345	11.351	8.44637	13.3556
10042820	0	13.7892	6.86981	7.65355	7.24301	15.6322	10.2255	6.90139	10.2708	8.39241	14.8091	11.9198	9.63401	5.2966	4.77752	7.06672	4.00845	5.21642	8.9523	12.349	5.92989	12.2476	14.3208	15.7095	7.59875	5.69457	6.23655	7.58952	8.03633	11.1318	14.845	5.66846	9.81364	8.23526	5.51636	11.1207	5.67486	10.466	8.03012	8.69134	12.6692	5.8911	6.8707	7.53277	12.4754	11.9639	11.2372	7.69139	12.4968
10042864	0	13.8363	7.52515	7.37893	8.98651	15.2037	9.18753	7.4277	9.85282	9.57883	14.5015	10.559	10.7143	6.66948	5.91779	6.63288	4.03518	5.06531	9.09065	13.8933	6.89986	12.9457	14.7872	15.1607	7.46951	5.96072	6.5395	8.10563	9.54431	11.1991	13.9048	6.88872	10.5401	8.1487	6.12557	11.9857	6.06311	9.70256	8.41564	8.77965	11.2002	6.31109	6.88197	7.66889	12.7133	12.8104	11.4275	6.5979	12.3564
10042900	0	14.1057	6.70472	8.10897	7.74837	15.4644	10.1371	6.66417	9.10279	10.2782	15.1655	13.4814	11.9497	4.61147	8.10334	8.80453	4.88264	6.64084	10.5075	10.8407	7.51085	15.2178	14.8633	15.1905	7.05254	5.39585	7.06333	7.75381	7.14405	9.66826	13.6946	8.22809	11.7947	9.86655	8.9683	10.6466	5.91905	10.7203	8.16136	11.4333	14.1028	9.76689	7.24316	7.16268	13.8988	11.9159	11.7575	10.0554	11.9576
10042908	0	14.2568	6.87475	9.61035	8.59371	15.0236	10.5877	7.11131	11.37	12.2865	14.882	14.4369	13.4716	4.98632	10.57	9.45158	6.22472	6.51404	11.0947	12.4234	7.85727	15.5646	14.8801	16.1607	8.64024	7.5133	6.54714	7.37323	7.95922	11.9731	14.2629	9.47495	12.2412	9.76189	10.3486	13.5563	7.63349	12.0502	9.10595	11.0578	14.5722	10.3501	10.0019	9.77477	13.7508	12.8716	11.6213	11.2347	13.6144
10042912	0	13.4673	8.80315	9.03804	8.10817	14.2965	11.062	8.92301	12.2403	13.1479	14.7848	12.8555	11.9231	5.37511	8.51393	7.9791	5.0892	9.00335	11.8975	14.9886	8.44367	14.0876	14.1167	15.8253	8.25419	7.38834	6.96629	8.99911	11.274	12.5664	13.9556	9.0014	10.994	8.60862	7.83815	13.5645	7.6389	10.597	8.03229	9.90101	13.3908	7.1826	9.5112	8.75865	12.5945	12.9703	12.0159	9.15247	13.7309
10042913	0	13.303	7.1637	9.76366	7.71769	14.1818	9.83064	5.98959	10.4809	11.2442	14.1661	12.7277	12.5088	4.76049	5.71606	6.10096	3.83562	5.10241	11.1531	12.335	7.37751	14.5594	14.3486	14.9301	8.00817	6.37328	5.95789	7.06493	8.18777	11.8125	13.1693	8.56429	10.8404	8.52037	6.94653	12.3241	5.74618	10.3013	7.77461	9.76067	12.8108	7.3492	8.26367	8.29652	13.529	11.8478	11.3532	7.86863	12.5175
10042917	0	13.9147	9.72159	8.52013	7.94012	14.9261	9.75873	8.51359	10.7905	12.6126	14.6326	10.8275	10.4787	6.0861	5.47388	6.81044	4.02972	6.62125	10.7021	15.2933	7.49434	13.1557	14.3989	14.5839	6.86305	6.39465	6.81909	8.5184	12.1449	12.319	14.2724	7.15092	10.5439	8.10485	6.14219	13.1324	6.25083	10.0174	6.72528	9.08031	12.4937	6.1158	9.07292	8.50102	12.0872	13.0225	11.8035	7.10562	13.1476
10042932	0	13.9403	5.79174	7.99139	8.49615	14.8336	10.6028	6.98641	10.7741	9.66607	14.5196	12.6108	11.9363	5.99948	6.89542	7.69737	4.2905	5.29477	10.0078	11.1598	6.36826	14.2654	14.5374	15.9237	6.94469	6.52351	7.05797	7.35605	7.30367	11.465	14.1325	7.94802	10.7645	9.04329	6.93763	11.7313	5.62673	11.1988	7.61794	10.2522	13.3754	7.76423	8.2593	8.62413	13.0411	12.826	10.7934	8.21111	13.1695
10042935	0	13.6735	8.45419	8.88357	9.1491	15.2119	9.34078	8.4909	12.1958	12.7215	13.653	11.7954	11.45	8.68745	8.95631	7.57834	5.4914	7.93565	11.8	14.051	6.66225	13.692	14.0279	15.5534	8.47131	8.35218	9.21638	9.18951	11.0347	12.7324	14.0957	8.66207	10.6803	8.61686	9.50271	13.6512	7.06228	9.49449	7.95771	9.41596	12.2278	9.01881	9.3882	9.3405	12.5098	12.6547	11.1028	11.6302	12.8887
10042950	0	14.1274	8.61832	9.52648	9.1055	15.3777	9.54544	9.60531	12.1142	13.6561	14.5113	12.5936	12.082	6.0185	9.41202	8.61282	4.59407	7.50353	10.5404	13.4371	6.19016	14.4025	14.2293	15.7055	8.98463	7.76299	9.65483	10.1164	11.8399	12.4242	14.25	8.90451	10.5775	9.17275	10.4128	14.232	8.35138	11.1287	7.76913	10.4299	13.0888	8.80883	9.88016	9.74861	12.6991	12.6566	11.4301	10.6324	13.4594
10042967	0	14.6117	10.3405	10.3862	9.72777	15.4681	10.6852	9.75154	11.37	13.2624	15.5559	13.1601	12.3264	8.268	8.82821	9.36248	6.48064	7.50444	12.0985	14.8587	6.87913	14.9362	15.0773	15.9993	9.18416	7.40079	9.12006	10.2724	12.8119	12.4617	14.8942	8.32048	11.8739	9.37696	8.98158	13.1806	7.21452	11.4879	8.91689	11.2375	14.1376	10.2442	9.05822	8.71299	13.8578	13.3664	13.0958	11.8032	13.8918
10043009	0	15.3157	7.91406	9.53489	11.1828	16.0538	11.6038	9.14309	12.137	12.5492	15.7267	13.2516	12.5274	6.68654	7.73482	8.70193	5.0495	5.69933	11.9514	15.7088	8.53874	15.0853	15.7978	16.3738	7.50654	8.33599	7.10021	9.46964	11.8902	13.3192	15.3497	9.25068	12.499	10.6623	7.54158	14.2226	6.82286	12.2729	9.56141	11.3432	13.9664	7.66558	8.98906	10.0222	14.3237	14.2557	12.9544	8.13426	14.3379
10043041	0	14.3154	5.89025	8.3241	7.7777	15.6595	10.3946	7.17692	10.4242	7.93666	14.8146	13.0823	11.199	4.91255	6.78323	7.78038	4.84046	5.64019	8.95954	9.86476	6.83946	13.6463	14.592	15.8026	6.66443	5.51797	6.74191	7.19887	5.74945	11.1721	15.2066	7.81801	10.4173	9.55406	6.70981	11.2192	5.00099	9.74823	7.7197	9.96635	13.6936	6.65893	7.98939	8.00362	13.172	12.4784	10.2037	8.62924	12.5632
10043044	0	14.0953	7.69179	9.09219	8.29541	15.1444	10.6741	7.53757	11.7576	13.5966	15.1784	13.7316	12.4732	5.89554	8.97971	8.36061	3.71545	7.05512	11.8621	14.5167	7.39817	14.8363	14.8649	15.8449	7.78949	7.22081	6.16513	7.7717	9.97513	11.9612	14.554	9.24038	11.0565	8.96236	7.91859	13.9559	7.15576	11.2492	7.94493	10.2041	13.7118	7.53845	9.27692	9.62619	12.986	13.1368	12.2834	9.30786	13.4448
10043048	0	14.9073	8.08691	9.91314	10.2187	16.1473	10.9524	9.33331	13.1988	13.7364	15.4984	13.8743	12.5962	4.90819	8.78555	8.88874	4.95233	7.71814	12.0571	14.8262	7.19815	14.4348	15.499	16.3479	7.77	9.07915	7.56907	9.6612	11.4173	13.3273	15.353	9.98245	11.3217	9.40677	8.10364	14.7401	8.47403	11.5662	8.58914	10.549	14.2693	9.23736	9.95182	10.3059	13.6847	13.9804	12.7822	10.6209	14.2605
10043072	0	14.5163	8.53692	10.2696	8.85052	15.0073	10.3186	8.57557	10.0017	12.3688	15.207	13.2946	12.9896	6.77656	10.0004	9.95066	4.95387	8.2884	11.1066	13.4754	6.73135	15.544	15.1378	15.5368	7.78316	6.24251	10.5386	8.94713	10.3098	10.7524	14.1083	8.44078	12.3272	10.3334	9.18969	12.6003	6.7863	11.6867	8.80735	10.9677	13.861	10.527	8.38508	8.83712	14.2244	13.3186	12.0197	10.7273	13.1858
10043080	0	14.5221	9.40257	9.46291	9.07519	15.4126	10.8495	9.20076	13.0022	14.5167	15.3024	13.8111	13.1944	7.74929	10.1048	10.4786	5.64547	9.34593	12.4025	15.5069	5.97464	15.4977	14.7018	16.3287	9.6478	8.92422	8.37036	9.40693	12.0536	13.8692	14.4401	9.62233	11.6055	10.0195	9.55899	14.7421	9.5151	11.4498	8.7225	10.598	13.7943	10.0198	10.9683	10.1578	13.653	13.8737	11.9842	11.8811	14.112
10043084	0	12.1208	7.32232	8.08457	7.5396	15.8676	8.60831	8.40918	10.9932	12.6456	14.1084	10.9347	10.1786	7.91005	8.10456	8.52469	5.67223	8.33314	10.544	14.0781	6.89973	12.3313	12.9693	13.9589	8.57602	5.93925	10.1593	8.07505	10.7827	10.8366	12.9296	6.13256	8.92874	7.35264	7.91263	12.3101	5.14021	10.3377	6.77516	9.5691	10.7131	8.21521	6.08149	7.92418	11.3706	11.3154	8.52595	12.978	11.7911
10043097	0	12.5866	8.4308	8.34134	7.38325	15.7617	8.73106	8.20358	8.41128	9.93398	13.179	9.05008	9.98944	7.03573	6.89166	7.07597	6.35413	6.86134	10.5139	12.3052	5.8589	11.9213	13.4535	12.6103	7.66127	4.95317	9.452	8.38455	9.68008	8.23674	13.1954	6.31924	8.88841	7.83726	9.06683	9.59904	5.64186	8.6401	6.08494	8.39388	11.356	7.64334	7.51318	6.42319	11.707	10.2271	11.5916	9.70807	10.9252
10043099	0	12.7087	6.76438	6.7658	7.1366	15.6428	8.02195	7.65139	10.2159	11.5839	13.6669	10.2143	9.62117	7.13152	8.01269	6.96868	5.16615	6.64049	10.4419	13.1089	5.79914	11.7755	12.6643	13.8718	8.2874	5.55173	9.80544	8.07948	9.98151	10.5707	12.59	7.91074	8.23542	8.12664	8.02325	11.9819	7.36985	8.53693	8.25477	9.74029	11.1517	8.28345	7.88243	6.5724	11.6206	11.4175	8.72687	11.4831	11.4688
10043103	0	15.3125	9.95426	10.2424	10.4615	16.1562	10.0876	9.84389	12.6372	14.0585	15.9293	13.4141	12.1358	6.21969	7.72271	8.15162	4.67999	5.97081	11.63	15.865	9.28318	14.4486	15.6642	16.114	8.11271	8.4758	7.07071	9.73353	14.5681	13.2847	15.8145	9.40161	12.1239	9.48969	7.51637	15.2944	8.17169	10.9738	8.24708	9.9345	13.7904	7.47989	10.2562	10.0482	13.7684	14.9161	12.5845	8.39125	13.7979
10043104	0	16.2218	9.18572	9.5124	9.96435	16.5227	8.32486	9.41243	12.267	12.7512	15.844	11.0421	11.4677	6.78925	8.37258	7.70397	5.22747	8.01871	10.0695	16.1165	6.85735	13.3448	15.837	13.9628	7.57319	8.92277	9.31403	9.48853	14.0565	11.9187	15.7824	8.04057	11.8463	9.42444	7.98148	14.765	6.4489	10.2496	7.42621	9.57366	10.3255	8.29612	9.37162	10.2274	14.7359	15.2415	11.7986	11.627	12.0254
10043105	0	14.7943	9.37423	9.74475	9.54711	16.023	10.8438	9.6571	13.7908	13.8285	15.2881	12.9842	11.9433	7.99065	7.16954	8.93525	6.41642	7.10942	11.8243	15.6078	7.22209	14.2027	14.9765	16.3532	9.00032	8.80621	9.12931	9.79874	12.8031	13.8095	15.1458	9.34074	10.936	9.90265	8.47243	14.6683	8.95671	11.2762	8.42324	10.698	13.0566	8.03012	9.82553	9.60326	13.6255	13.9878	12.2674	11.5729	14.5828
10043110	0	14.2238	6.50735	8.31764	6.06327	15.7751	6.59752	7.84243	9.85229	10.2393	14.5518	10.9793	10.704	7.17889	7.18125	7.48782	5.89484	7.69244	9.40561	12.3453	4.65575	12.1369	13.9961	14.5175	8.26388	5.35466	10.4111	8.15739	9.78889	10.1431	14.3774	6.73577	8.97659	7.32453	9.01864	11.1074	6.51962	10.3002	7.29675	9.43787	11.035	8.15643	5.33299	8.60091	12.7064	12.8066	10.369	11.4356	11.2629
10043114	0	12.6151	7.34945	9.13349	6.34883	15.2496	8.23031	7.8813	10.6665	12.3495	14.3089	11.4196	11.0056	7.07449	8.84687	8.25459	5.72735	6.75916	10.6234	14.3345	5.66258	12.9664	13.1782	13.8147	9.53346	6.51445	9.5885	7.94928	11.1505	11.6837	12.7241	7.01495	9.25311	7.71469	7.91669	12.7871	6.33384	9.03031	7.091	9.15761	10.8015	7.71295	8.54572	7.31166	11.8809	12.1042	9.72389	10.0619	12.3172
10043161	0	13.9587	8.93865	9.5975	9.47406	14.4439	10.4616	8.92843	12.9289	14.9079	15.3195	12.3703	12.4592	5.283	8.43115	8.22012	3.62199	6.06521	12.1382	15.7744	8.06604	14.6825	14.6916	15.588	5.89886	8.14422	6.5345	8.86728	12.8883	12.9838	14.1166	9.44531	10.9429	8.72556	7.66797	14.8903	8.17271	11.8872	8.30953	9.91173	13.5348	8.77117	10.8172	8.98945	13.1684	13.4145	11.8824	9.11471	14.3377
10043181	0	14.3278	8.71547	8.06236	9.33613	15.9733	9.51047	8.10768	11.2599	12.2829	15.4214	12.6905	11.1755	5.89496	7.14308	7.37226	4.0485	5.89661	11.0495	16.0174	8.77924	13.8902	15.1817	15.5856	7.37708	7.08869	6.34798	8.21388	11.1859	12.3363	15.0408	7.7076	11.1167	8.26857	7.79049	13.626	6.6413	10.183	7.53683	9.12838	13.1124	7.32229	8.76457	8.59925	12.9982	13.3781	11.6602	8.37727	13.0218
10043209	0	13.9239	8.54377	9.4347	9.07203	14.7728	10.5802	8.64794	13.4224	12.6555	14.3786	12.0834	11.4801	7.1652	7.2265	7.61275	4.95903	6.72871	10.8953	15.0761	6.19024	13.2184	14.688	15.9622	8.30643	8.11373	6.94291	8.74514	11.8631	13.8723	14.2208	8.27963	10.1949	9.32989	6.786	15.0143	8.39922	11.45	8.54612	9.73205	12.627	8.39059	9.92254	9.37883	12.8014	13.5246	11.6406	7.7674	15.0775
10043220	0	13.8429	9.28081	8.88947	7.93989	14.8756	10.4121	8.11	10.4509	11.8125	14.6137	12.2082	11.7783	5.14991	8.7929	8.33651	3.99792	4.83789	11.2327	15.494	5.86017	14.4072	14.9624	15.421	7.59277	7.13549	6.1569	8.23529	10.3206	11.5036	13.7667	7.15006	11.2612	8.47815	8.38344	12.8064	5.80292	10.9638	7.91927	9.31276	12.8892	9.15569	8.22354	8.43897	13.0335	12.6285	12.1955	8.62589	13.4893
10043256	0	14.3167	8.7932	9.01315	8.11062	16.0751	8.79684	8.70539	11.0465	12.7183	15.415	12.2144	11.2935	5.97792	8.49442	8.08892	6.0542	7.27866	11.2456	15.4923	6.78428	13.2705	14.7778	15.5643	9.24212	7.44337	9.98899	8.78698	11.627	11.9775	15.1351	8.35499	10.3625	8.3397	7.54618	13.014	7.80021	9.77988	7.16687	9.204	12.893	7.48027	8.62885	8.84202	13.2904	13.8012	11.1209	11.1634	12.5831
10043257	0	13.3174	7.70735	9.05683	7.50064	15.9284	7.28598	6.39264	11.6133	13.5771	15.3553	13.4437	11.9762	8.36412	9.52509	8.13511	7.01103	7.65942	10.7372	13.7517	7.26866	14.0641	13.6017	15.3951	7.48136	6.43744	10.5624	6.49935	11.4547	11.6111	13.8138	7.23065	10.3636	7.31919	9.13337	13.9113	8.86186	10.7182	6.82534	8.82879	12.3577	8.27607	9.68948	8.40847	12.5948	12.8035	9.56639	14.5311	12.9196
10043258	0	13.0683	8.48657	7.45503	8.30443	15.8438	8.23546	7.79584	11.7105	10.9763	14.7939	11.6351	9.66744	7.2029	7.94737	10.7379	6.56976	7.84284	10.5194	13.6279	7.62901	12.4213	14.0309	14.9622	10.1051	7.99691	10.1147	8.60738	10.1318	11.7788	13.9496	7.82647	9.7714	8.32413	9.66066	12.9001	6.829	10.5551	8.09787	9.09246	11.5748	8.09135	9.18124	7.8953	12.4302	12.551	11.0607	13.9267	12.4084
10043297	0	13.9326	8.38638	8.60474	7.79553	14.7291	9.32446	7.36507	9.08781	10.9453	14.0551	10.0485	11.4228	6.10026	6.20395	7.27293	3.25369	5.15696	10.4173	13.532	5.25323	14.702	14.7657	12.581	7.25024	5.1865	5.26213	7.71469	9.52032	9.88904	12.4413	7.76517	10.7025	8.36398	6.51628	11.8368	4.1846	10.4559	6.61684	9.34337	12.3753	5.23775	7.93061	7.87956	13.1875	12.5576	11.8553	7.08111	12.7352
10043317	0	14.0353	7.91238	9.27342	7.48508	15.4454	8.17958	8.22588	11.866	12.8538	14.9409	11.9321	11.0436	7.07852	8.44376	7.81682	5.1819	6.75796	11.4153	14.8309	6.74994	13.1723	14.0385	14.2791	8.58232	6.87287	11.6964	8.84027	11.5676	11.972	13.8372	6.91182	10.1004	8.14124	7.87501	13.4613	5.88601	10.0418	8.15742	9.70884	11.7197	9.06789	9.10071	8.59529	12.5547	12.2596	10.072	10.4625	12.6832
10043320	0	14.7214	10.1073	10.2039	8.56144	15.5844	10.5286	9.15825	12.3859	13.7027	15.3159	13.6148	12.6659	5.86488	10.4459	8.89591	5.72279	7.24018	12.0698	15.6209	6.90375	14.7461	14.9474	16.0254	8.07738	7.88357	8.44732	9.1932	12.263	12.786	15.0713	9.44798	11.2288	9.40278	9.62102	13.5063	7.26151	11.0069	7.7281	11.1619	14.0869	9.87765	10.3338	9.51439	13.5889	13.1179	12.6506	10.6557	13.693
10043329	0	15.1634	7.40033	8.89465	9.57827	16.2613	9.35065	8.63053	12.0519	13.2882	15.6105	12.8566	12.0203	7.66737	7.37739	8.33149	7.21086	7.90012	11.0766	15.2699	6.82407	13.4697	15.1968	15.1789	8.78423	8.86544	9.7805	9.00215	13.0434	12.302	15.3817	8.37121	11.2628	9.15803	8.18446	14.7963	6.91364	10.3847	7.72906	10.1155	12.3152	7.98399	8.38152	9.29013	13.7957	14.4339	10.2682	12.1437	12.678
10043334	0	14.5558	9.09999	10.0759	10.6176	16.0604	10.1899	9.01711	12.7695	14.2658	15.324	13.7019	12.626	6.47224	7.90586	8.23053	4.45279	8.48663	11.9905	14.8421	7.87589	14.4844	15.015	15.8433	9.28228	8.81131	9.38262	9.50788	13.3731	13.3906	14.8684	9.9202	11.2009	9.36285	8.63906	14.8108	9.96848	11.4342	8.68845	10.4734	13.821	7.7956	9.58875	10.0755	13.5863	13.4945	12.4505	11.1315	13.8922
10043342	0	13.3101	7.98993	8.79458	9.15853	15.0091	8.87805	6.91427	8.54341	10.5397	13.9265	8.17096	10.3196	7.225	6.5541	8.91805	5.55955	8.75458	10.5972	11.0537	6.3139	12.9813	13.409	11.5719	8.65314	6.31712	9.10137	7.6188	9.39401	8.2461	11.0564	7.29774	10.1047	6.87839	9.43502	10.4692	4.87106	10.0497	8.08671	9.33921	9.69579	8.49114	6.64429	8.35555	11.7885	11.8703	9.51665	11.4356	10.7583
10043352	0	11.8945	7.8846	8.16438	7.85778	15.7955	7.97384	7.45935	10.8398	12.6807	13.3894	10.1069	10.5722	6.96704	7.11993	8.13001	5.57171	7.71677	10.7663	13.2667	6.50787	11.8252	12.6118	13.4844	8.56526	6.67095	8.86944	8.06571	12.0463	11.488	12.0703	6.04501	7.86089	7.60194	8.57786	12.6045	7.91803	9.51994	6.18816	9.01423	10.4137	6.58782	8.24763	8.22682	11.101	11.1884	9.70264	13.2045	11.9439
10043360	0	13.7828	8.74223	9.27701	7.79378	14.2558	10.3523	8.2108	10.3049	12.0317	13.2852	11.3671	12.0705	8.12136	7.75273	8.11873	5.51163	8.10685	10.6819	13.5722	6.66333	14.4615	14.4523	13.8197	11.4087	7.18274	10.3116	8.58044	10.8485	11.2155	13.0388	8.43329	11.3813	8.64834	7.92321	12.8014	5.18142	10.8849	7.68926	10.1342	12.3517	8.00466	8.72667	8.52138	12.8514	12.814	11.4654	10.8515	13.1602
10043363	0	13.2832	5.2235	7.0095	6.44394	15.093	9.20511	4.76638	6.66515	5.47158	11.3214	9.35318	10.2842	4.58934	6.97976	6.81671	4.49985	4.78983	6.35383	8.14352	4.26333	13.2459	14.6292	14.6952	6.32558	4.50048	6.32416	5.50691	4.66027	7.81116	13.8015	4.29536	9.46488	9.69492	7.07367	8.07181	4.10518	9.83366	7.20859	10.0048	11.5785	8.32123	6.37337	6.77477	13.1819	10.6578	8.23202	7.51367	10.8262
10043364	0	14.0413	8.63329	9.57261	9.03466	14.9938	10.274	9.45262	12.9535	13.7353	14.2918	12.0657	11.141	6.36527	8.7463	8.13548	5.03223	7.07154	10.7524	14.2923	5.94167	13.4202	14.1767	15.7139	8.49326	8.02087	8.60738	9.62631	12.9066	13.2019	14.3255	8.89859	9.99083	9.15901	7.06243	13.8437	7.78392	11.1151	7.6624	9.81164	12.3787	8.24406	9.36495	8.36561	12.763	12.1898	11.5649	11.4013	14.0741
10043367	0	13.4827	9.09103	7.88978	7.76806	15.3109	10.0804	8.34261	11.5146	11.9148	15.1942	12.6185	10.6238	6.46715	9.00348	7.71858	5.27195	7.27178	11.031	15.6709	8.38693	12.9973	14.5604	15.6997	8.641	6.78374	6.7814	8.47307	9.44942	11.778	14.7841	8.3591	10.0807	8.33934	7.88784	13.2626	6.95768	10.778	7.90186	9.43151	13.483	8.48875	9.67077	8.46433	12.1479	12.3822	11.3407	8.79616	12.9217
10043376	0	14.2489	8.62066	10.2889	8.84641	15.4858	10.9198	8.93952	13.4648	14.24	15.0194	13.545	12.6009	7.11773	9.87867	9.43324	5.09178	8.22804	11.841	14.6468	6.53168	14.8198	14.6731	16.0886	7.99048	9.14972	8.45964	9.1284	12.0423	13.6885	14.6127	9.44336	11.556	9.93505	8.93108	14.3744	8.47593	11.6657	8.32987	11.1561	13.6521	9.08492	10.2571	9.7442	13.5464	13.2058	12.4119	10.9683	14.3878
10043385	0	14.7007	7.43658	9.79032	9.85579	15.2153	11.2707	8.33444	13.675	13.7581	15.115	13.5848	13.2868	4.93645	10.0953	8.8934	5.15336	7.07627	12.1109	14.0272	6.72245	15.13	15.4756	16.2781	7.97443	8.53283	5.90072	8.62131	11.4578	13.2495	14.947	10.3124	11.6759	9.52417	9.31749	14.5728	8.34106	12.0052	9.23424	10.8069	14.0573	9.54875	10.6675	10.4793	13.9531	13.8663	12.8219	10.2818	14.2628
10043391	0	13.2389	7.57058	8.53706	7.61256	15.402	7.48075	7.56397	10.2524	11.7428	14.9723	12.3895	11.4769	8.49885	7.87215	7.00079	4.79935	7.70964	10.8299	13.2626	6.44465	13.5589	13.4141	14.933	8.63067	5.39513	10.3424	7.7789	10.2983	10.5604	13.5226	8.65162	10.6403	8.65992	8.61878	12.5979	6.73798	10.0725	6.70489	9.47833	11.344	9.20248	7.77873	8.79131	12.1832	12.1955	9.39018	11.0624	11.9518
10043404	0	13.5453	9.25707	7.94512	9.38193	14.0742	10.6828	8.88869	11.7146	11.9668	14.3612	12.1403	11.2982	5.76339	7.82233	8.19787	4.93941	7.23603	11.3434	15.487	6.35251	14.1368	14.6985	15.8398	8.43327	7.71528	6.27782	8.99908	10.0051	12.2212	13.7298	7.70555	10.9636	8.74997	7.20648	13.343	7.11366	10.6093	8.52366	9.54359	12.3584	8.37907	9.15985	8.6341	12.8817	13.0196	11.8197	8.11912	13.7679
10043426	0	12.7464	6.58399	8.46334	9.70818	14.3856	9.31983	6.70142	10.9545	8.8772	13.8673	12.011	10.4521	4.78686	4.41075	6.09715	3.83653	5.94425	9.36477	11.1095	5.63029	13.0162	13.9193	14.9584	8.10664	7.05716	5.59057	7.05448	6.41456	12.0693	13.9948	8.14236	8.90429	8.2041	4.64131	12.4902	6.60913	10.5197	8.17867	7.9314	12.7752	5.52453	8.45601	7.45263	11.8476	11.5459	11.5446	4.66352	12.5686
10043453	0	14.7275	8.97501	9.32704	10.5275	15.7301	10.3348	9.65744	13.2415	13.2051	15.0846	13.157	12.1237	6.22645	8.40148	7.58262	4.96703	5.97977	11.3032	14.225	6.98691	14.26	15.3253	16.0275	8.5429	8.57043	5.93701	9.96189	10.7479	13.7715	14.9097	9.46148	10.8026	9.14556	8.28305	14.5023	8.13758	11.7642	8.71309	10.212	13.682	8.62526	9.31171	9.95439	13.0708	13.4479	12.8413	8.74675	13.99
10043463	0	14.393	7.26584	9.42163	9.09982	15.1561	11.0659	8.4687	12.1522	13.2695	14.5856	13.0805	12.4188	5.74784	9.29435	9.29505	3.94729	5.77463	11.8156	14.1625	7.11185	15.0326	14.9859	15.3941	5.71696	7.71606	6.76824	8.42716	10.6017	12.2762	14.3937	9.63199	11.0982	10.0609	9.02909	13.7476	6.78036	11.3895	7.99044	10.9459	13.6466	8.52747	9.96426	9.18185	13.1751	13.0408	12.0774	10.1337	13.4848
10043478	0	13.6655	7.92721	7.79605	7.53427	15.0853	8.972	7.9058	11.965	12.0343	14.4137	11.3964	11.3769	6.60623	8.65871	8.15857	4.87371	6.99565	10.3461	13.6261	6.59577	12.9148	13.6624	14.6945	9.31258	7.72931	11.3425	7.54988	10.8537	11.6545	13.493	6.92742	10.4036	6.27197	7.76139	13.6082	4.83081	9.97807	7.91403	9.64345	11.3864	7.75664	9.34866	8.15982	12.3234	13.0785	10.056	10.5195	12.8144
10043479	0	15.1588	10.4402	8.7941	10.2635	15.9871	10.058	9.08838	11.8709	12.6961	15.9888	13.0861	12.3758	5.7237	9.6812	8.29686	5.3412	7.20082	12.211	16.2346	6.88782	14.7899	15.6586	15.2111	8.27173	6.87747	6.61029	9.17843	12.3845	12.1846	14.9872	9.27571	12.0144	9.46683	9.335	13.5568	6.99568	11.3474	8.32504	10.4577	13.5311	9.85769	10.2889	9.24046	14.1003	14.3454	13.197	10.0392	13.6579
10043540	0	14.201	5.97255	8.02438	7.35851	15.3985	8.66696	6.0868	10.6526	9.06429	13.1938	11.4577	11.2492	5.31976	6.26667	7.11576	4.6104	6.54192	8.4763	10.8967	6.61046	13.2896	14.2372	15.0539	7.11199	5.84674	6.57048	6.71561	7.59973	11.1513	14.6927	7.4443	10.3037	8.11428	6.07955	12.184	5.7603	9.42757	7.15222	9.21238	12.2126	6.38336	7.20009	8.37248	12.5207	13.3087	10.0985	7.10802	11.6881
10043541	0	4.68106	3.94813	4.23281	4.64875	15.6236	3.79909	3.96329	3.86711	3.80488	15.4239	13.5327	4.36569	3.82477	4.01105	4.59807	3.52569	5.31321	5.85763	3.85579	3.79369	4.32546	3.91437	15.5904	4.10752	3.69655	5.2762	4.02813	3.59204	4.10492	15.3173	4.11312	3.71172	3.97966	5.35671	3.72126	3.90564	3.9963	4.08814	4.07656	13.5418	4.46806	4.0181	4.1035	4.23909	3.84026	3.84699	5.04396	4.95294
10043552	0	15.1537	9.37145	10.2376	10.2462	15.9691	11.0993	9.53349	13.6874	14.802	15.7857	14.0044	13.0094	6.58085	8.7419	9.04805	5.47246	8.07924	12.5875	16.1456	8.58408	14.8512	15.4913	16.4376	7.63086	9.54245	7.653	9.50625	12.8205	13.6471	15.0852	10.6889	11.8087	9.43912	8.57452	15.5148	8.95184	12.0179	9.38377	10.8684	14.3327	9.02298	10.9699	10.5094	13.5352	14.1512	12.5456	9.52234	14.651
10043578	0	14.4216	8.97274	9.66528	9.36125	15.0637	10.5343	9.40286	13.3669	14.3327	14.984	13.3301	12.2971	5.65226	8.27285	8.44513	4.10299	6.98685	11.9341	15.6477	7.29599	14.2598	14.9525	16.1557	8.68877	8.54053	7.10922	9.45821	12.4233	13.5146	14.2205	9.31603	10.8779	9.32556	7.92546	14.9346	9.17063	11.5767	8.52824	9.83206	13.5327	8.18489	10.2292	9.14467	13.1772	13.0522	12.1727	8.03124	14.1594
10043581	0	15.05	9.5149	9.54805	10.8241	16.0776	10.0925	7.85959	11.5745	11.7147	15.4252	12.0773	11.7732	6.07744	7.24239	7.77397	4.34191	6.44796	10.8599	15.3339	8.34173	14.3248	15.7112	14.611	9.78747	7.7549	7.15572	8.58835	11.2997	12.4395	14.8141	8.76502	11.738	8.94579	7.41062	13.635	7.86759	10.9064	9.34232	10.1481	13.0813	7.48883	9.13552	9.2583	13.7469	13.9116	12.7363	7.84241	13.237
10043633	0	13.1939	9.08357	7.49312	7.92969	15.2948	8.48899	7.74268	10.2913	11.4667	14.5218	11.2952	9.8708	6.09183	7.1289	6.7645	5.10534	6.02001	9.69596	15.197	7.18708	12.083	14.2883	14.8397	7.13842	6.73698	6.95578	7.81952	9.02926	10.5273	14.5095	8.04829	9.07343	6.9433	6.62594	12.6501	6.50518	9.35866	6.56806	7.97049	11.9857	6.41635	8.93562	7.78741	11.3915	11.8281	10.7764	7.83133	11.9493
10043635	0	14.2046	10.475	9.13258	8.12363	14.3614	9.93521	8.72545	12.4248	14.0472	14.839	13.2525	11.9299	6.33537	8.33382	8.76533	6.00881	6.45302	11.7851	15.6036	8.05736	14.0303	14.6252	15.9358	9.19733	7.80287	7.51617	8.6913	11.4102	12.6895	13.8242	8.73845	11.2172	7.73694	7.6252	14.5042	8.16133	11.2222	7.66927	10.2502	13.2119	7.0418	11.3475	8.84485	12.3993	12.6183	11.9013	9.81314	13.6221
10043705	0	15.7888	10.4588	8.8577	9.89269	16.4847	10.4864	9.84019	13.4234	14.3312	16.2528	13.3361	11.9516	5.33228	8.45165	7.27029	4.56694	7.08781	11.3085	16.4307	7.09165	14.4326	15.835	16.4325	6.73221	9.2187	5.68997	9.79817	13.5895	13.0445	15.9509	9.43948	12.2083	10.0867	7.51708	15.3408	7.94052	11.7688	7.50917	10.1027	13.5458	8.26801	11.8431	10.236	13.6667	14.8193	12.5603	8.18073	13.9484
10043728	0	14.1892	8.60665	9.75045	9.60616	15.2394	10.8511	9.91513	13.932	14.1814	15.4217	12.854	11.7079	5.49464	7.41045	7.76132	4.80823	5.59305	11.4125	15.8688	7.27024	14.0955	14.8932	16.3977	8.03169	9.13481	6.91543	10.0036	12.9674	14.3809	14.6827	8.45753	11.072	9.33324	7.41697	14.9131	8.48306	11.8126	8.55169	9.50666	13.4645	6.96791	10.4431	9.39795	12.8018	13.6107	12.134	9.49421	14.5162
10043731	0	13.8756	10.7298	9.79854	8.86758	14.6303	10.7726	8.46755	12.0633	14.4015	15.4716	14.0635	12.6391	6.48228	9.04817	8.9758	5.44029	9.24536	12.6178	15.7968	8.30695	14.6705	14.9153	16.2264	8.8897	8.03683	7.65168	8.40643	10.7944	12.8684	14.5067	9.67494	11.4535	8.46121	8.59313	14.7896	8.66764	11.6963	7.83259	10.2525	14.4087	7.94322	11.0415	9.71486	12.2611	12.8666	12.378	9.96741	14.3295
10043738	0	14.3151	8.14361	8.86586	8.73618	16.0395	9.80371	7.87021	10.7419	11.5093	15.7566	13.128	11.5111	5.66369	6.5399	7.8683	5.30268	5.52457	10.777	15.7668	8.27819	13.742	15.1527	16.0349	7.00241	7.11421	6.80563	8.08196	9.16586	11.8806	15.3992	7.94631	10.578	8.01802	6.73896	13.0986	6.74345	10.6596	7.71305	9.63953	13.5602	6.41662	8.276	8.80782	12.9979	13.0211	11.9241	8.08941	13.0852
10043746	0	13.3305	9.79152	9.15025	8.98261	14.8865	10.1287	9.04426	12.4297	14.2715	15.0715	12.7839	11.4315	6.2935	7.2335	7.63718	4.2272	7.15054	11.4691	15.808	8.36552	13.7683	14.7363	16.528	7.03807	7.64612	6.3841	8.9836	12.5156	13.3429	14.1755	8.53509	10.8052	7.57711	7.40722	14.4766	8.19003	10.8746	7.73732	9.30399	13.0838	8.16683	10.9022	9.1192	12.0489	12.7441	11.6823	8.35764	13.9539
10043755	0	14.0536	8.85314	8.95367	7.73956	14.8479	9.44331	8.16083	11.6593	13.8651	15.0541	12.4702	11.346	5.53322	7.78313	7.56475	4.10635	5.82189	11.0408	15.1012	7.0085	13.5209	14.1775	15.8028	6.41266	6.97369	6.77265	8.25351	14.3202	12.437	14.225	8.33083	10.1344	7.73771	7.39499	14.2221	7.32223	9.97122	6.75836	9.19735	12.6139	7.45629	9.4334	8.82714	12.0789	12.8908	11.4646	8.12715	13.1792
10043758	0	14.0221	8.23925	9.33828	9.42449	15.1521	11.1497	7.80689	12.5473	13.2779	15.2341	13.8836	12.3761	5.1612	8.89131	9.07457	4.52857	6.11562	11.6393	13.9675	6.54723	15.0441	14.8103	16.3779	8.91007	7.95864	6.41063	8.14031	9.68816	13.3812	14.3832	9.14646	11.654	9.40135	8.72045	14.1144	8.48374	11.3131	9.09027	10.4956	13.7222	8.41557	9.58357	9.60081	13.4138	13.1919	11.8184	8.85723	13.9569
10043759	0	15.2632	8.18954	8.00463	8.6154	16.4873	9.49743	8.58336	9.27438	10.4495	16.0493	11.7634	11.5203	5.08937	5.80882	7.58017	5.37431	4.93814	9.97229	15.6045	8.2623	14.9387	16.1278	15.343	6.01636	6.90892	6.27316	8.90178	12.6095	9.93289	15.4303	7.7459	12.7201	10.0946	7.72981	12.7574	4.92339	10.0705	8.13586	10.2034	12.8861	7.87357	6.79142	8.81535	14.5438	13.9285	12.8287	7.99524	11.5691
10043763	0	13.7176	7.64048	8.95886	8.91584	14.56	9.9428	7.28738	11.8157	12.6701	15.0884	13.4344	12.3509	5.39012	8.92035	8.75013	4.15979	7.17572	11.747	14.5992	7.23908	14.685	14.5798	15.9538	8.92129	7.58977	6.54782	7.54634	10.802	12.9475	13.9647	8.9943	11.3066	8.79558	8.22772	13.2758	5.6476	11.7232	7.32428	10.4371	13.4962	8.78497	9.76271	8.74091	13.0825	13.1603	12.0319	9.11561	13.7392
10044063	0	14.9967	7.37533	8.5408	8.07231	15.8688	9.93787	7.96206	10.4677	11.1415	15.2441	13.0769	12.2254	4.36261	7.60144	8.20546	4.12391	7.41331	11.6221	14.5628	8.94525	14.8307	15.5925	15.5834	7.62858	5.42603	6.78463	8.67422	9.42397	11.2009	14.8613	8.27349	11.6653	9.23696	8.25001	12.6353	5.90494	11.4244	8.97943	10.3696	13.6625	8.9169	8.22879	8.82032	13.9572	13.3125	12.5609	9.20848	13.2637
10044086	0	12.5885	6.4269	6.67128	5.66445	14.6134	8.24984	6.53085	8.22251	8.59752	13.3971	9.53614	8.90537	4.52419	6.60652	7.07757	4.64685	5.00171	9.58425	13.0949	5.86079	12.3064	13.5431	11.7034	4.60899	4.13241	4.96574	7.08356	6.5677	8.84873	12.5518	4.5552	8.37793	8.1017	6.3338	9.82487	5.03584	8.26711	7.32285	5.73476	11.0926	7.9123	7.61981	7.57704	11.69	10.9539	10.2588	4.93145	11.0743
10044092	0	13.6433	7.2095	8.43618	7.60277	14.3074	10.6829	7.92119	12.0099	10.9701	15.4824	13.4782	11.2743	6.91505	8.36075	8.46987	3.85838	6.36526	11.3575	14.4572	6.03701	14.0164	14.3797	16.112	8.05224	6.58891	7.77586	8.87937	8.8913	12.6735	14.7436	8.78652	11.6063	10.0347	6.94994	12.7804	5.86282	11.6809	9.30136	10.2941	13.2205	8.2828	7.27056	8.73188	13.2108	13.2127	11.5471	8.80018	14.5405
10044098	0	15.0696	8.3515	8.97587	9.16514	16.1362	10.2688	8.40372	11.6946	12.1291	15.6973	12.699	12.3612	4.16519	8.59828	8.22121	4.81552	8.2454	11.5428	15.616	6.34108	14.888	15.7561	15.6445	8.15353	8.12224	5.2627	8.36332	11.8532	11.4511	15.286	8.33158	12.5156	9.81774	7.53693	13.5536	5.768	11.65	8.82911	11.1984	12.9759	9.66565	8.65198	9.56253	14.1495	14.0619	12.2613	8.90246	14.1189
10044107	0	14.2667	8.88566	9.54823	9.25443	15.3767	10.4296	8.33669	10.4333	12.7195	15.4803	14.0479	12.9496	8.22227	9.37384	9.36163	6.44693	7.60598	11.7011	13.8065	7.7891	15.0185	14.5139	15.7844	8.04567	6.99233	9.75298	9.18876	11.1051	11.5843	14.379	8.76821	11.8373	9.58379	9.20154	13.2081	5.5774	10.6532	9.04805	11.0291	13.877	9.89523	9.95542	9.50047	13.497	13.0852	11.9127	11.2466	13.3765
10044169	0	13.1146	7.95864	8.14389	8.46676	15.1655	9.68088	7.8074	11.2185	11.8187	14.9026	12.1042	10.9433	7.92915	8.19206	9.58408	6.18832	8.99117	12.3478	14.2889	7.40686	13.3046	13.5267	14.9784	9.19154	7.32702	9.88574	8.30124	10.3709	11.5637	13.4792	7.84803	10.6927	7.13892	9.45222	12.7578	7.7304	10.345	7.18197	9.84583	10.7575	7.54059	9.62124	9.36627	12.2782	12.5263	9.57168	12.4968	12.6736
10044170	0	15.0148	11.2927	10.4828	10.8023	15.8582	10.9498	9.65329	13.4468	14.4109	16.0465	13.9993	12.6719	5.44705	7.66344	7.88476	4.51425	5.38829	12.5536	16.4029	6.80555	14.6567	15.7347	16.5194	8.96496	9.0424	7.38826	9.578	12.909	14.1556	15.4652	10.2081	12.3211	8.86563	6.7355	15.3926	9.48387	12.3431	8.27667	10.7306	14.189	7.69689	12.381	9.89288	13.5653	14.2228	12.7504	7.59029	14.756
10044183	0	14.1516	9.85789	9.42352	9.29175	15.1618	10.8232	9.52557	13.8365	14.1467	15.5515	12.9397	12.1964	5.19955	8.26689	8.11081	4.12035	5.06579	11.8072	16.2452	7.02491	14.5484	15.2419	16.3794	7.33121	8.75389	6.58879	9.43138	11.6879	13.8863	14.9138	9.56546	11.4562	9.18854	8.17599	14.9514	8.67694	11.8442	8.46815	9.9036	12.9392	8.93561	11.8226	9.51082	12.9175	13.9054	11.9514	9.39677	14.8139
10044192	0	14.3255	9.708	9.89245	8.0022	14.7268	10.4461	9.24695	10.6961	12.8338	15.1098	12.66	12.1898	8.27001	7.40265	9.46446	4.66192	6.11383	11.5477	13.675	7.0508	14.9678	14.8712	15.7841	7.89636	7.22004	8.77013	9.59769	12.4473	11.6029	14.4714	7.4837	11.399	10.0279	8.21277	12.9153	6.9162	10.6821	8.44938	11.2844	14.0734	9.17051	8.62561	8.21661	13.6412	12.5987	12.658	9.39437	13.1042
10044195	0	14.5661	9.60271	9.71126	9.17362	15.3236	11.7997	8.81947	13.2568	13.804	15.7693	13.2746	11.5856	6.9238	6.65234	7.52453	4.36688	6.27752	11.6009	16.0032	7.26932	14.1534	15.0963	16.6238	9.41125	8.43277	7.67128	9.11486	13.5034	14.0517	15.2481	8.2708	11.8397	9.3283	7.63452	14.6862	8.32908	11.4703	8.44823	10.0799	13.5124	7.37565	10.4792	9.66896	13.5256	14.0707	12.0827	9.27011	14.7928
10044198	0	14.8466	10.1814	10.4292	9.7786	15.6162	10.9191	9.69093	12.754	14.2662	15.6408	13.9592	13.006	6.68854	8.81831	8.5459	5.1521	7.73742	12.5643	15.5369	7.75778	14.9298	15.1386	16.2442	8.79423	8.72097	7.5776	9.93425	12.9049	13.3506	15.2429	9.91	11.6611	9.83675	7.98761	14.3191	8.4515	11.7628	8.28409	11.389	14.7389	7.87331	10.2344	9.94218	13.8403	13.604	13.1461	8.9695	14.3048
10044200	0	14.315	8.84009	9.11467	8.61112	15.204	10.4993	8.16393	9.18128	11.5842	15.764	13.3688	12.9547	6.11451	7.64262	8.51386	4.36828	7.75638	12.1016	15.2512	6.98222	15.3635	14.9601	15.4228	6.81581	5.23825	5.99313	8.23265	9.73369	10.4408	14.3005	9.08352	12.1474	9.99779	8.79258	11.9004	5.20637	11.8852	8.79828	11.4534	14.6031	8.65459	8.05905	8.51716	14.0897	12.8677	12.4565	9.92988	13.2672
10044216	0	14.3916	6.81206	9.0028	9.31525	15.7118	10.044	7.89293	12.5618	11.7403	15.0957	13.5255	12.4199	4.57247	7.70881	8.5711	4.09128	5.70821	10.5373	13.4367	6.93532	14.9308	15.4057	16.1553	10.1398	8.48276	6.3401	8.33141	10.2515	13.0137	14.8995	9.49457	11.7641	9.29032	8.60092	13.9714	6.7912	11.2958	8.88924	10.5227	13.2524	7.41052	9.11695	8.93758	14.123	14.0031	11.6278	8.56509	13.8715
10044225	0	14.4434	8.54135	9.29976	9.67609	15.408	10.1846	8.91032	12.4599	13.3331	15.3608	12.9309	12.3398	4.55232	7.6231	7.06809	4.02786	6.70324	11.525	15.6418	7.246	14.5379	14.936	15.3453	6.8847	8.25439	6.0594	8.82328	12.2766	12.5314	14.0601	8.55069	11.5554	9.37836	6.50678	14.8531	6.90182	11.3262	8.25283	9.73738	12.7895	5.82741	9.62246	9.50661	13.2024	14.0791	11.6984	8.45409	14.0584
10044238	0	13.9948	6.06258	9.55819	7.37824	14.4481	10.2371	7.79356	12.121	10.9603	12.9383	13.2277	12.8295	5.76808	8.75377	8.94196	6.147	6.19558	10.1364	11.6213	6.94602	14.9863	14.4499	15.8031	7.85696	6.30725	7.22212	7.74281	7.06221	12.1806	14.3125	9.63924	11.2656	9.75657	7.91099	13.2576	6.30285	11.5291	8.41333	11.2611	14.1266	8.15745	9.1765	9.69339	13.584	12.9613	10.8855	8.89108	13.377
10044274	0	14.2734	10.4025	10.4064	9.37357	15.3796	10.7843	10.9163	12.3993	14.386	14.2432	11.2449	11.4734	7.7634	8.3581	8.91257	5.7558	6.30925	11.6633	15.0484	7.88548	13.8669	14.3085	15.2969	9.61582	8.38673	9.37858	10.9918	13.7344	13.1185	14.06	8.57925	11.0459	9.19271	9.37226	14.2883	8.91411	10.8402	7.26454	10.6229	12.9528	8.86162	9.51898	9.29602	12.4521	13.1752	12.916	12.9473	13.8908
10044277	0	14.7686	11.2548	10.6517	9.71782	15.2135	10.7145	9.49935	12.7672	14.8172	15.9489	14.2839	13.0264	7.55951	10.0736	8.74209	4.40613	8.32076	12.4279	15.9385	7.48095	15.2832	15.3004	16.4101	7.99444	7.94831	8.47564	9.61131	13.7699	13.2199	15.182	9.65731	12.5755	9.34477	9.23717	14.6905	7.01572	11.7509	8.78352	11.3231	14.6514	9.43415	11.6785	9.99133	13.786	14.2018	12.9346	14.2039	14.5248
10044287	0	13.5374	9.75418	9.11334	9.56823	14.4935	10.0175	8.68519	12.5378	13.1497	14.9309	13.0953	11.5412	6.16982	7.84165	7.91623	4.66129	6.36807	10.713	14.9124	7.75942	13.686	14.1327	16.0338	9.22178	8.03026	6.48631	8.80326	10.9228	12.7159	14.2946	8.03114	10.4043	8.71539	7.92562	13.3325	7.54831	10.8306	7.53046	9.94465	13.6299	8.15533	9.91206	8.44604	12.2266	12.3936	11.9302	9.19532	13.1428
10044291	0	13.626	8.95849	7.47037	6.32477	15.155	9.00361	7.56233	8.99756	10.7646	14.5991	9.19084	10.6097	6.28363	6.73863	7.85904	5.17544	5.66622	10.4034	13.0626	6.66282	14.0135	14.3347	13.4056	6.62734	5.15194	7.15172	7.6271	10.8118	9.40338	11.6353	7.09412	10.4993	9.17513	7.74965	10.5696	4.87588	9.07972	6.7269	10.3477	12.199	7.44896	6.89052	6.4126	13.0958	11.5272	12.0298	8.37867	11.4537
10044293	0	14.2101	9.56225	9.48475	9.52443	14.8433	10.4867	9.12527	12.7583	14.7282	15.4916	13.6963	12.4314	5.98575	8.65812	8.51643	5.03598	6.62111	12.1502	15.6207	9.40031	14.7612	14.8352	15.9689	8.69816	7.82786	6.70479	9.01504	13.3509	13.0473	14.4659	10.1754	11.2647	8.97065	8.43284	14.7976	7.71989	11.1396	8.16625	10.2559	13.9688	8.34777	10.8353	9.58668	12.9626	13.3814	12.1047	9.74836	13.9341
10044298	0	14.7161	8.38803	10.0502	9.21901	15.5037	11.6683	8.53298	11.7035	12.6738	15.5594	13.8947	13.1463	7.19088	8.63369	9.34177	4.49819	7.1723	12.2269	14.1888	7.7839	15.5493	15.2973	16.3637	9.41801	7.22806	7.60311	8.84982	11.0109	12.8373	14.6764	9.49144	12.7221	10.7854	9.26334	13.5235	6.13165	12.4402	9.1917	11.2747	14.0563	9.31121	8.47614	9.25068	14.2291	13.9466	12.6944	9.65139	14.216
10044302	0	15.6902	8.25539	9.27234	10.0662	16.4844	10.6855	9.07376	11.9525	11.9634	15.9226	13.3124	12.3477	5.58457	7.70866	8.41549	4.34703	6.46316	11.4037	15.0012	8.34549	14.9956	16.1871	16.3274	9.53628	8.09959	6.42028	9.89254	11.3412	12.3868	15.6549	9.31257	12.5203	10.4832	8.63346	13.6927	6.31676	11.6656	9.01122	10.7376	13.4604	7.828	8.30707	10.0975	14.9071	14.7074	12.642	9.08682	14.1503
10044336	0	13.6403	11.4019	9.39262	10.8014	14.5143	10.8396	8.88322	11.3885	11.4405	14.912	12.8059	11.5599	6.1438	4.35593	8.02565	4.6526	5.6217	11.4539	15.7945	6.76618	13.5694	14.8957	15.7631	10.8662	7.68589	6.83709	8.93283	8.92861	12.9618	14.1315	7.67002	10.7391	8.53168	6.69025	12.9212	7.85765	12.0407	9.47806	9.96913	12.8947	7.5844	10.0127	8.72167	12.9583	12.6629	12.7309	7.75077	14.1799
10044338	0	15.1279	11.6374	11.0748	9.22473	15.1578	11.7997	9.90141	12.856	14.4283	15.6645	13.4479	13.1636	7.72731	10.1556	9.76108	5.30159	7.58708	12.7055	15.6916	8.23038	15.3476	15.4255	16.4395	9.75797	9.06213	8.49292	10.0846	13.1832	13.9367	14.9567	9.89192	12.4776	10.8811	9.95026	14.208	8.73681	12.4815	7.66564	11.7056	14.5089	10.1696	11.0298	10.8101	14.1686	14.1548	13.6184	11.1194	14.9995
10044356	0	12.8734	8.7287	7.6565	7.91453	14.7794	8.91571	7.31556	9.29827	10.8724	14.7395	12.5758	10.1726	4.75104	6.67887	6.69043	4.93277	6.87038	10.0294	14.2274	7.33221	12.376	13.5864	15.5103	7.88858	5.39094	5.96111	7.61615	9.65088	10.6412	14.2464	7.0547	10.0486	7.72595	6.98083	11.1153	5.46117	9.23781	7.05074	8.88492	13.1859	7.0353	7.81557	7.3971	11.8448	11.8725	11.1311	6.88153	11.8875
10044357	0	14.579	8.59065	9.26693	9.21674	15.2193	10.3514	8.74707	12.78	14.1253	14.9619	12.5541	11.7443	5.3127	8.48599	7.62314	4.56096	6.32833	11.0628	15.4671	7.74092	14.0562	14.6645	16.0887	7.84641	8.27693	6.25053	8.73924	12.5973	13.1876	14.5509	9.04234	10.8299	8.36995	7.54461	14.5848	8.12286	10.8301	7.68588	9.7176	13.524	8.44775	9.50957	9.45194	13.0063	13.4259	12.3067	9.23407	13.6965
10044360	0	14.1778	8.33903	9.5705	10.8294	15.4762	11.4528	8.38185	13.5536	13.41	15.295	13.7016	12.5823	6.73419	8.27749	6.79483	5.24645	6.75042	11.7121	14.5902	6.63501	14.8021	14.9958	16.5566	9.6025	9.1122	7.9002	8.81595	10.9953	13.8702	14.5375	10.1443	11.6587	9.52492	6.37787	14.4015	8.02357	12.0556	8.66555	10.6256	14.202	7.34614	9.45897	10.2062	13.7668	13.8365	12.2232	8.83637	14.5119
10044363	0	13.3399	6.43744	9.43258	8.78234	14.5601	10.3646	8.40304	13.217	13.2192	14.2938	12.7422	11.7963	6.09047	7.12637	7.32671	4.46728	7.02653	10.3516	13.0968	7.40367	14.1146	14.069	16.3678	7.20855	8.39449	6.1675	8.35918	10.1128	13.6047	13.9457	9.38405	10.19	8.67214	8.22499	14.2958	7.80487	10.7333	8.08226	10.0256	12.8689	8.06992	8.92503	9.04848	12.662	12.763	10.7976	8.23338	13.4724
10044364	0	14.0678	7.9145	8.51744	9.71848	15.6262	10.2119	8.4665	12.2812	11.5798	15.2431	13.0644	11.2344	4.73004	9.51797	7.4564	5.18551	4.94082	11.0715	14.3444	7.90193	13.714	15.0773	16.4897	9.18527	9.2177	5.50973	8.90951	10.3207	13.9357	15.0396	7.99438	10.6317	9.44178	7.87893	13.9642	7.82372	11.674	8.63977	10.0096	13.817	9.71266	8.88461	9.3444	13.5802	14.0121	11.5898	9.09706	14.0451
10044367	0	13.9068	8.9511	9.17732	9.29588	15.1314	9.76186	8.71092	12.5849	13.9665	14.9964	12.7067	11.9048	5.3826	7.44376	8.15217	4.63587	5.89229	11.5853	16.1631	9.21959	14.1295	14.8249	16.1255	7.65188	7.81982	6.20787	8.71574	12.4897	13.156	14.1924	9.26817	10.7995	8.42946	7.00044	14.6673	7.94937	10.9489	8.32966	9.64276	12.776	6.75733	9.92498	8.92923	12.7008	13.2097	11.6446	7.70491	13.9856
10044370	0	13.9093	8.51667	9.6596	9.17203	14.6999	10.3887	9.48446	13.4054	13.708	15.0525	12.1071	12.18	6.96685	8.93288	7.67802	4.1639	7.06185	11.1075	15.0204	6.4519	14.1137	14.5427	15.6879	8.8317	8.80416	8.47745	9.53721	11.2729	13.2661	14.334	8.55667	10.6223	9.24945	7.99975	14.6061	9.07613	11.5678	8.92298	10.1863	13.1424	9.63951	10.0751	9.07418	13.0744	12.9037	11.6511	9.58671	14.3133
10044374	0	13.4287	7.68982	8.99809	9.17635	14.6681	10.2314	8.00199	11.9959	11.5357	14.9082	12.6468	11.9089	6.31345	8.21598	9.42586	3.74717	7.67666	10.7076	14.3123	5.60107	14.4881	14.6534	15.8468	9.30704	6.18474	7.64981	8.27007	9.91857	12.6269	14.0554	8.82214	11.3704	8.17223	7.78227	13.4333	5.9946	11.4051	8.89855	9.77312	12.8048	8.97276	8.67884	8.9118	12.9463	13.0725	11.3728	8.81154	14.1489
10044375	0	13.7263	9.09023	8.40201	8.58527	14.566	10.5394	8.15587	10.4163	12.9637	14.9537	13.539	11.8462	5.93676	8.40816	8.67547	4.96864	8.23516	11.8951	14.9939	7.11078	14.3214	13.8306	15.8995	8.28373	6.32754	7.46158	8.22971	9.44764	11.0714	13.7962	8.83487	10.2665	8.22194	8.52853	13.1142	6.16342	10.7931	7.0853	9.66294	13.4433	7.91487	9.41524	8.90389	12.3442	11.6004	11.6632	9.06582	13.0492
10044378	0	13.993	7.42525	8.3186	9.46302	15.5131	9.95742	7.37586	12.2292	13.1584	15.0479	13.486	12.5503	5.18785	7.02332	7.91954	4.84775	6.32623	11.246	13.4976	6.16187	14.962	14.7107	16.0104	7.91837	7.68089	7.32793	7.43919	10.768	12.3917	14.0175	8.37769	11.5824	8.76297	6.71456	13.6901	7.6058	11.4681	7.83663	9.96607	13.4986	7.19137	8.96181	8.98037	13.0632	12.8208	11.8098	8.17419	13.2107
10044427	0	13.7166	7.99566	9.93548	9.3848	14.5491	11.1177	9.40249	14.0705	14.178	15.1228	12.2573	11.9056	6.14207	9.54901	9.08601	4.10559	5.67627	12.0037	15.285	7.45545	14.3125	14.3625	15.9832	8.36045	8.78088	7.29996	9.36512	11.2602	13.9387	14.2549	9.46788	10.5131	9.24167	8.47213	14.6342	8.84851	11.92	8.38878	10.0262	13.5024	9.18221	10.1852	9.38842	12.9971	12.9942	11.7465	9.58827	14.7003
10044429	0	13.7009	10.2038	9.29502	8.91894	13.952	9.77933	7.86807	12.4183	13.5441	15.1657	12.7746	11.7817	5.5932	7.17511	8.30091	4.23297	6.21029	12.0252	15.7004	7.25231	14.6635	14.6468	15.6887	7.84227	7.86505	6.76697	7.68344	10.248	13.0331	13.8246	9.28807	11.3626	7.75331	7.39643	13.9128	7.72555	11.6152	7.78635	10.062	13.2589	8.51745	10.8089	8.94044	12.8987	13.0731	11.9264	8.93747	14.0289
10044431	0	13.5551	9.01713	9.02818	8.78336	14.1308	9.39778	8.34815	12.151	13.0235	14.7294	11.4406	11.2193	7.28778	7.06284	6.7949	4.75729	5.52422	10.5516	15.0464	5.924	13.8825	14.1067	14.9796	7.39369	7.24696	7.50511	8.6403	9.83151	12.2579	13.4656	7.44304	9.99185	8.47849	7.45529	13.51	7.57275	10.7309	8.07959	9.05913	12.4696	7.82847	9.87117	8.7706	12.7719	12.6432	11.6144	10.4818	13.45
10044437	0	15.9309	10.8117	9.19742	10.4335	16.3634	9.53209	9.71023	11.6642	13.1706	16.1518	12.1201	12.1458	6.19133	6.7803	7.27203	5.26333	5.83251	10.8116	16.1169	9.89569	14.7143	15.941	15.5378	7.75066	8.29254	7.17733	9.89483	14.2825	12.0913	15.9306	8.71305	12.8973	9.64123	7.27021	14.6914	6.92539	10.2536	8.12752	9.96983	12.8005	6.52966	9.84083	9.9294	14.7488	15.3407	13.3494	7.15303	12.8472
10044448	0	13.5911	9.02269	8.22019	7.51241	15.2077	8.69489	7.9952	9.45589	11.6096	14.6617	12.0911	10.8604	6.36987	8.55781	7.05264	4.92709	6.2693	10.8016	15.3717	6.78568	13.2765	14.4414	14.9954	7.4347	5.77942	7.0461	8.08884	8.68237	10.4299	14.2864	8.04629	9.78703	7.50641	8.2241	12.3269	6.49887	10.1836	6.72867	8.98296	12.6882	7.72468	7.43605	8.17352	12.2322	12.0326	11.4529	8.95188	12.1821
10044449	0	14.0719	10.7935	8.78624	8.65874	15.3043	10.1037	9.00778	11.3834	12.2218	15.6577	12.5778	10.9467	5.22307	7.06518	6.99948	4.84308	6.43814	11.3139	15.7612	6.24926	13.7818	14.8563	16.0001	8.44292	6.3865	6.74376	8.96323	10.668	12.4921	14.9414	8.59604	11.0887	8.37923	7.37293	13.6421	6.32173	10.7231	8.3879	9.629	13.7116	6.18589	10.605	8.36969	12.6628	13.3586	11.7675	8.2264	13.7433
10044477	0	15.4798	8.67147	8.67378	9.88724	16.6377	9.15458	8.63287	11.3725	10.8638	16.216	12.1408	11.8361	5.45078	6.47841	7.18693	4.9968	5.74206	9.82601	15.3916	6.81639	14.6296	16.0375	15.9586	9.25696	8.05411	6.3075	9.25025	12.2061	11.7949	16.1374	8.30231	12.5059	9.61811	6.56023	14.2029	6.51093	10.229	8.22489	9.29845	13.0348	6.16824	8.19991	9.79342	14.1967	15.1771	12.9425	7.07891	12.5654
10044504	0	13.5486	10.331	9.22783	8.88451	14.7781	9.75533	8.59519	11.9153	14.2061	15.2077	13.4146	11.8004	6.94816	8.22449	8.65913	5.40429	6.71759	11.4118	15.6334	7.95965	13.8392	14.5935	16.1292	9.358	7.82486	7.6341	8.56765	11.1841	12.5082	14.5471	9.51927	10.9669	8.09652	7.8181	14.3106	8.11709	11.1977	7.41267	9.77881	13.6083	7.93125	10.8614	8.67618	12.2106	12.6157	11.7493	9.00925	13.2995
10044544	0	13.3162	6.88175	9.13178	8.36048	13.1978	10.3217	8.42016	12.6141	11.3595	13.0758	10.8461	10.8389	6.00903	6.68693	4.64559	3.80219	4.98759	10.0538	13.9403	5.59455	13.6709	14.3369	14.8026	9.95354	7.73188	6.25714	8.75651	8.98952	12.9139	13.0196	6.98792	10.2638	9.05327	7.58337	13.205	7.64686	10.6094	8.33324	9.09109	11.1959	7.44401	8.17541	8.0858	12.9034	12.6866	10.562	7.77492	13.5473
10044591	0	13.674	9.40415	8.82537	7.84673	15.2695	10.2209	9.05048	11.5436	11.5518	14.2975	10.8367	10.3637	6.1606	6.4149	7.49455	4.89864	5.27404	10.3183	14.7179	5.8717	12.4356	14.46	15.8958	9.32115	7.39803	7.18162	9.17664	10.0013	12.132	14.5777	7.39233	9.02862	8.85885	6.90782	12.0973	7.28477	10.2446	6.82493	9.18045	12.7044	6.84702	8.11798	7.90127	12.2621	12.4764	12.2449	7.569	13.0067
10044609	0	14.9787	12.3961	9.76312	9.21165	16.3081	10.8634	9.50216	11.6587	13.1301	15.8726	13.1156	12.3888	6.2881	8.33196	8.52824	4.28585	6.6255	12.153	16.3699	7.53708	14.3041	15.7461	16.0925	9.58335	7.16885	7.14762	9.5239	11.5756	12.2868	15.5581	9.52047	12.0785	9.33774	7.49067	14.6728	7.37218	11.5459	8.16322	10.2499	14.1801	7.8522	11.0274	9.72857	13.8598	14.2172	13.2339	9.44723	14.086
10044653	0	14.0204	7.90664	8.80322	7.35293	14.0861	10.6816	7.94006	11.2778	11.3898	12.8015	9.85838	11.0877	5.58865	8.18156	7.28776	4.38826	6.274	11.1334	13.239	6.38867	13.4346	14.6039	14.6736	8.31543	7.06569	6.83542	8.46724	9.77492	12.5842	13.1962	8.34466	10.3732	8.5316	7.10341	12.6649	7.07112	10.778	6.28725	9.83887	12.3159	7.84329	8.60264	7.89431	12.6825	12.7531	12.2648	7.76583	13.5593
10044685	0	14.0651	10.8257	9.76842	7.74091	14.2178	10.3305	8.8065	11.6182	12.9836	14.5437	11.8808	11.5184	5.31085	7.67599	7.53608	4.82319	5.3535	11.4788	15.0434	6.56503	14.2598	14.7	15.6104	7.83852	7.00677	7.38834	8.82894	10.1175	12.7946	13.9389	8.32378	11.1155	8.72225	8.10044	13.3367	6.8895	10.709	6.82464	10.0614	13.2009	7.68904	10.0098	9.20674	12.6615	13.1188	12.6614	9.06217	13.4924
10044810	0	13.117	7.51538	7.94836	9.70513	15.0986	10.0983	7.87453	12.0833	11.5215	14.5908	12.713	10.8909	4.18864	8.71359	7.52097	3.97884	5.16414	10.3986	13.138	5.88193	13.3692	13.9831	16.2155	9.2853	7.55094	5.22091	8.54113	9.23763	12.5607	13.8176	8.05015	10.4164	8.96439	7.96709	12.7188	6.96089	10.9811	6.89747	9.64729	12.711	8.75227	8.08199	8.40867	12.3843	12.4026	11.3616	8.80795	13.4515
10044812	0	13.3749	5.89617	7.39164	7.48782	14.7694	9.64224	7.22223	10.5337	10.542	14.1495	12.2642	11.1469	4.9625	6.67213	7.82915	3.86215	6.1285	10.1039	12.5858	6.52312	13.4537	14.3027	15.5533	6.91972	6.27851	6.4791	8.34979	8.90416	11.5237	14.2219	5.79751	9.13153	7.43937	6.8822	11.8743	6.7992	9.87576	8.13588	8.97654	12.377	6.88785	8.8884	8.00363	12.2738	12.3495	9.89758	8.40037	12.2992
10044845	0	14.1874	7.61184	9.01803	8.5769	15.4231	10.8471	7.66305	11.9944	12.7375	14.9671	13.9193	12.5846	6.02308	7.40512	7.53933	4.23197	5.96521	11.7424	14.5053	7.67059	14.859	14.5787	16.4521	8.79663	7.84172	6.54006	7.86041	9.76458	12.7703	14.4081	8.90233	11.4987	10.058	7.66963	13.5035	7.1717	11.9885	8.30583	10.8074	13.8696	7.55586	9.51296	9.60826	13.3479	12.9692	12.0256	7.72858	14.3134
10044846	0	14.1081	6.96477	7.23583	9.06863	15.421	10.4136	6.49804	12.1706	11.7176	14.9367	13.6112	12.1058	6.01763	9.1134	7.507	4.02768	7.17752	11.3197	13.5352	5.29587	14.1694	14.624	16.2231	7.3324	8.42517	7.51097	6.81436	9.28506	12.7621	14.8249	8.79281	10.6714	9.30889	8.04779	13.2351	5.69315	11.6805	8.22192	10.3716	13.8313	9.2609	9.35966	7.62655	13.7021	13.0505	11.1359	8.62115	13.4267
10044979	1	12.9128	7.25747	7.2889	7.18973	14.6286	8.20595	6.65744	9.45846	10.1824	13.7832	10.9482	10.3637	4.89166	7.76172	7.32235	4.49621	6.29203	10.6177	14.1192	7.05722	12.9657	14.0378	12.5997	6.48424	5.80179	6.312	7.26846	7.4796	10.5523	12.4599	7.72218	9.32991	8.12652	6.92164	11.8	5.44884	10.5841	6.96769	9.39666	11.8397	7.78868	8.12668	7.72109	12.2518	11.2067	10.9719	7.25314	12.6584
10045009	0	15.0828	10.319	11.0274	10.5727	15.373	11.1302	10.4921	13.6278	14.4174	15.1064	12.4635	12.6121	6.58777	9.35818	7.95314	5.38263	7.5446	12.1928	15.9178	6.66072	14.4626	15.0079	15.7616	8.86983	7.70861	7.67787	10.454	14.2901	13.3469	14.8183	9.3323	10.7122	9.82576	7.94987	14.7119	9.04556	11.2183	8.86781	10.7939	13.4759	9.18294	10.6162	9.52411	13.39	14.2133	13.1467	11.2687	14.1913
10045129	1	14.3087	10.6288	10.0761	8.29273	13.8488	10.9899	9.00247	11.9953	13.4279	14.824	12.688	12.7955	6.14231	9.25802	9.38082	4.52381	6.71925	12.3203	15.2066	7.92824	14.8773	14.8251	15.7475	9.36076	6.91024	7.60492	9.14399	9.47359	12.9127	13.7236	9.67877	11.5147	9.52995	8.38653	13.8145	7.19461	11.4863	7.5767	11.1534	14.1454	9.15078	10.1633	9.63289	13.331	13.2814	13.0081	10.2805	13.8958
10045143	0	14.0538	10.727	8.82396	8.6627	14.5476	10.0122	9.50735	11.3821	12.6282	14.3106	11.0112	11.3016	6.06538	7.67351	7.50914	4.91624	6.79492	11.3339	15.0342	6.75521	13.7851	14.6631	14.26	8.40463	7.38256	6.80351	9.61052	10.1463	12.3007	13.5948	8.42087	10.4369	7.73893	7.70443	12.8386	8.00757	10.0974	6.261	10.0265	12.8211	7.73398	9.56367	8.75635	12.473	12.8263	12.6385	8.68763	13.016
10045186	0	15.3038	9.75633	8.67458	7.63284	15.5898	9.20779	9.55059	10.6719	12.0011	14.7197	8.90069	10.279	5.48291	6.77672	6.45919	5.0358	6.0471	9.02274	14.8767	6.42262	11.9952	15.1728	13.7019	9.48702	6.46079	7.00937	9.60761	11.8475	11.6132	15.1078	7.70448	10.2045	7.44376	6.65061	13.4052	7.08866	9.3255	6.15198	8.67531	10.9854	6.93693	8.62809	9.06664	13.2876	13.7755	12.3762	6.6575	11.6675
10045203	0	13.9518	7.691	8.95512	8.95656	15.3641	10.3371	9.13192	12.3596	11.7827	14.7359	11.206	10.8242	5.7891	7.30291	7.9965	3.93593	7.12666	10.0808	14.9734	6.1085	12.2997	14.4711	15.9838	8.83942	7.72003	7.74614	9.28204	11.1874	12.987	14.4853	6.35773	10.4677	8.13532	7.98405	14.1017	8.2627	10.3044	7.41009	9.23733	12.3592	6.51672	8.42174	8.9976	12.5623	13.2864	11.1107	9.49796	13.4729
10045210	0	15.1654	8.17969	9.14957	9.049	15.7333	8.9887	9.13291	11.6637	12.7615	15.0403	11.5976	12.1807	6.18715	7.86019	8.17909	5.42707	6.28135	10.7392	15.1174	9.33253	14.3677	15.2061	14.94	7.07228	7.07075	7.7025	9.31667	12.1345	11.9275	14.5803	8.74459	11.1507	8.68701	8.13556	14.3421	7.15587	10.3811	7.91687	9.85052	13.0938	7.30959	8.65768	9.77038	13.5352	14.2571	12.2541	8.53336	12.8096
10045219	0	13.6512	6.32528	8.73291	8.22906	14.8852	10.2339	6.95357	10.9544	11.6381	14.8971	13.5525	11.7377	4.5885	6.66793	7.99915	4.47002	7.04445	10.7786	12.962	6.76047	14.3322	14.0988	16.0929	8.19063	7.76411	5.20046	7.33587	8.6812	11.9635	14.3076	7.97122	10.8497	9.40827	8.05453	12.8826	5.28888	10.8229	7.25999	10.5619	13.6604	7.83652	7.97074	9.01113	12.9735	12.6684	11.1694	8.61918	13.197
10045228	0	13.6348	7.7748	9.17962	9.12754	15.3879	9.65601	7.9437	11.9719	12.0026	15.1395	12.6584	11.0372	4.653	7.87975	7.77406	4.44208	6.9295	9.6229	14.025	6.41875	13.3806	14.2061	15.6654	8.38047	6.87937	6.9726	8.26186	10.5932	12.4762	14.5888	7.86679	10.2162	7.7792	8.19311	13.3044	8.12912	10.253	8.34104	9.13091	12.7316	7.55845	8.51867	8.893	12.6858	12.8033	10.94	9.59283	13.6099
10045237	0	13.7823	8.79726	9.95426	9.35107	14.7552	10.4255	9.5392	12.5998	13.0818	14.164	12.0396	11.4984	7.03084	7.70467	8.42659	4.17656	6.02472	11.0369	14.975	6.13056	14.0635	14.6167	15.3006	8.42968	6.94462	7.76307	9.84389	10.8144	12.9409	13.9983	8.36314	10.5954	7.76874	7.46216	14.479	8.8462	10.7983	8.48677	9.59595	12.3914	8.84803	9.72461	9.35139	12.5648	13.3044	11.4036	7.96976	14.1564
10045250	0	14.3467	6.97216	9.2023	9.57125	15.5698	11.3844	7.59134	11.7702	12.8686	15.2661	14.3586	12.9089	5.1981	8.63044	9.37935	4.52118	5.31176	11.6876	14.0716	7.24485	15.3014	15.1356	16.2402	8.41316	7.57591	6.22535	8.27123	9.30491	13.0512	14.6253	9.73413	11.9649	9.30635	8.6287	14.1779	7.00974	11.6794	8.99554	10.715	14.0183	8.37852	9.69735	9.48196	13.6175	13.9146	12.0765	9.21869	14.2293
10045255	0	15.8502	7.92308	9.07815	10.1829	16.4988	9.57803	9.16564	11.246	11.8798	16.0894	12.4432	12.3399	5.95434	7.68321	9.12452	4.52055	6.35903	11.1391	15.9325	6.87421	15.3968	16.1531	15.7156	7.28229	7.35204	6.4648	9.44568	13.6166	12.0542	15.8804	9.29472	13.0062	9.83578	7.29839	14.3757	6.29908	11.2231	8.96845	9.90375	12.5531	8.95688	8.25318	10.1754	14.8079	15.1468	12.8256	8.1728	13.4942
10045265	0	13.2525	8.15247	8.79127	9.68154	14.0707	10.0886	7.64291	12.072	12.6157	14.869	12.9224	11.0242	4.81322	6.74104	7.34909	4.2474	5.20046	11.1258	14.716	7.26211	14.2682	14.4046	16.0718	7.15974	7.90401	6.35392	8.05681	10.4047	13.0998	14.0038	8.05407	11.2709	8.8705	6.85891	13.8228	7.32857	10.7327	7.15954	9.16973	12.7497	5.0283	8.92971	7.88922	12.9548	12.8871	11.2892	6.47361	13.6526
10045310	0	14.2142	6.48998	8.27706	8.96	15.6536	9.70297	7.65735	11.3305	9.78464	14.1417	11.4462	11.3015	5.19539	8.51545	8.07122	4.57046	6.66544	9.45932	12.3278	7.66559	14.362	15.1795	14.5784	6.97982	6.91275	6.78057	7.8275	8.49037	11.3146	14.0514	8.192	10.9552	8.63109	8.3281	12.2213	6.03237	10.4846	7.76246	10.4485	12.166	8.68331	8.8396	7.8881	13.5902	13.0397	11.1214	9.32317	12.1046
10045313	0	13.7445	10.4823	9.44058	9.70967	14.7439	10.9368	9.76323	13.2573	13.8553	14.8983	12.4893	11.654	7.032	8.02705	8.44506	5.71625	7.50025	11.6717	15.8569	8.13299	13.8495	14.8232	16.2935	9.8619	8.86168	7.99392	9.76156	11.2748	13.8122	14.2178	9.15744	10.6786	8.84022	8.13535	14.4433	9.01839	11.8643	8.44406	9.92969	13.2067	8.23026	11.5921	8.61014	12.454	13.0047	12.1827	10.5164	14.1612
10045318	0	13.7898	7.87923	8.98204	8.55067	13.7165	11.3513	8.08596	13.4098	13.7696	15.0551	13.1301	12.6437	6.32126	9.08092	9.03361	5.23182	7.05088	11.8247	15.1253	7.61545	14.8751	14.7599	16.3427	9.04608	8.6949	6.76534	8.26531	10.3821	14.1266	13.9747	9.10508	11.8789	9.26939	9.33519	14.1028	8.13956	11.4593	9.27479	10.5332	13.2308	9.63743	9.85661	9.36393	13.1887	13.4193	11.5469	10.0886	14.3436
10045319	0	12.2423	7.41113	6.95029	6.71593	13.7628	8.37019	5.52319	7.59751	9.0233	13.3165	8.38156	10.4056	4.60366	5.22916	6.78042	4.13085	5.89288	9.45498	11.4201	6.24213	13.5065	13.7294	11.7507	6.59813	4.92519	6.17215	6.62229	7.82068	8.76137	10.4671	6.72485	10.0276	7.42943	6.64616	9.74328	4.61123	9.68092	7.16536	9.19217	10.8576	6.20103	6.39252	6.85942	12.0838	10.2913	10.9003	7.97616	11.1072
10045329	0	13.9737	6.90559	9.33872	10.7211	15.5749	9.99837	8.61894	12.9928	13.5373	15.3119	12.2862	11.7843	6.96716	8.30272	7.9746	4.17792	5.22527	10.8324	15.9045	7.09257	13.6995	14.8903	15.9855	5.46464	8.80816	6.99633	8.67287	12.7895	13.3037	14.9526	8.11819	10.4619	8.2541	8.01205	15.1912	7.89328	10.8006	8.60682	9.58273	12.6927	8.26024	9.65157	8.73671	13.2321	13.8697	10.7568	9.11264	13.7861
10045331	0	14.8754	5.57001	7.8018	9.47074	16.2018	8.83338	6.4647	12.0048	10.7504	15.4847	12.7556	11.2744	4.6084	7.83642	6.80432	4.04413	4.68639	8.3204	12.9084	6.2458	13.7208	14.9524	15.7124	7.2228	7.77833	5.54649	6.68417	9.3937	11.6144	15.6342	7.65345	10.9402	8.5228	8.00879	14.0302	6.21539	10.2134	7.60589	8.94324	12.5459	8.06572	8.80778	8.6562	13.3328	14.3545	10.0322	8.62652	12.4236
10045338	0	14.1193	7.64842	8.4689	8.776	15.1917	9.30816	7.7952	12.1213	12.8222	14.9767	10.8796	11.6044	6.12953	7.81715	7.12543	4.63871	6.03916	10.8424	14.8167	5.89266	14.1742	14.5523	14.7597	7.27905	7.54686	6.68784	7.83907	9.54126	12.0172	14.009	7.41932	10.1122	7.67713	6.45669	14.1713	7.36631	10.3817	7.73372	9.15609	11.98	7.69431	9.18885	8.70196	12.4424	13.185	11.1376	7.98833	13.1006
10045342	0	15.4051	8.59641	8.95554	10.167	16.1117	9.40705	9.15762	13.066	14.3826	15.9348	12.2111	11.8233	5.28666	6.35505	5.8393	3.75339	4.97379	10.9509	16.1615	8.12243	14.0716	15.4349	16.2424	6.57814	8.9827	5.84182	9.15971	14.4484	13.101	15.5683	8.44167	11.786	8.59109	6.2568	15.2652	7.50794	11.1163	8.41959	8.92722	12.5944	6.70828	10.1044	9.57734	12.9741	14.5013	11.5407	6.42496	13.564
10045356	0	13.2178	8.9075	9.01539	8.65245	14.5755	9.96176	7.60631	12.4656	14.1668	15.4796	13.0045	11.838	5.66146	8.77674	7.73107	4.80746	6.79474	11.1238	15.5284	7.80285	13.8007	14.2034	15.7875	7.21781	7.57091	6.27391	7.63668	11.3269	12.8026	14.2012	9.27457	10.3454	8.01039	8.28174	13.9412	8.03869	10.5894	7.72774	9.508	13.4999	8.05497	10.8635	8.3836	12.1476	12.2652	10.9838	9.14465	13.1788
10045359	0	14.0924	10.9123	9.41534	9.03389	14.4552	10.7444	8.07539	12.2874	13.6082	15.4434	12.912	12.3846	5.35502	9.25749	8.10738	3.9813	7.23572	12.1788	15.9798	6.87029	14.5773	15.0942	15.9016	9.05217	7.94311	7.28618	8.054	8.69005	12.8199	14.3954	9.36977	11.5296	9.02926	9.0379	14.0751	7.49646	11.8369	7.47391	10.1764	13.4932	9.51493	11.6017	9.33945	13.0936	13.3939	12.2115	9.57513	14.0918
10045360	0	12.991	7.79208	8.23766	8.33652	15.0947	8.54818	7.53827	10.6127	10.913	14.5249	10.9471	10.0695	4.23886	5.48848	7.32156	3.91858	4.60668	9.54864	15.2211	6.85275	12.1329	14.3837	14.5757	6.66552	6.94734	5.73579	7.66089	8.83437	12.2546	14.1141	7.36101	9.68178	7.55898	5.66064	12.4606	5.70111	9.70279	7.0909	8.11644	11.2866	6.66688	8.69915	8.23865	12.1117	12.1355	10.8798	6.90021	12.5233
10045370	0	15.8233	6.59513	8.12362	10.7341	16.3166	9.75935	7.28681	12.2915	10.0598	14.8548	12.4178	12.3871	5.87713	6.32128	7.68068	4.99576	8.16952	8.68955	13.706	7.3585	15.1095	15.8862	15.57	7.21283	8.28468	6.92472	8.19805	11.1689	11.8872	15.9196	8.62021	12.6247	10.3152	6.0052	14.5846	5.65117	10.9363	8.52085	10.3878	12.4968	6.35563	9.26515	10.8676	14.6787	15.3724	11.4639	6.30102	12.4516
10045373	0	14.2996	9.28501	9.63946	8.49478	14.6227	10.4727	9.09381	13.2111	13.9273	15.3361	12.8302	12.3794	6.48201	7.46678	8.90637	4.54486	8.02885	12.0598	15.8996	7.58584	14.2647	14.5776	16.0024	8.8429	8.58401	7.98205	9.15499	11.194	13.4062	14.1943	9.53584	10.4934	8.8147	7.72817	14.783	8.56525	12.0133	8.88059	10.0198	13.525	7.65224	10.5525	9.34471	12.7924	13.2015	11.9952	8.66272	14.3772
10045382	0	15.2351	11.0512	9.16398	10.1478	16.2212	10.3027	8.36329	12.489	14.0572	16.1273	12.7837	12.2855	4.59801	8.10805	7.13239	4.06368	7.81316	11.7334	16.2442	8.65573	14.8454	15.8993	15.4804	7.75824	8.32718	6.36788	8.29328	11.736	12.2833	15.4487	9.07554	12.6619	9.32486	8.4545	14.971	6.48049	11.353	8.05735	10.3268	13.2184	8.33721	11.7334	9.68767	14.0224	15.0818	12.1944	9.48363	13.4342
10045387	0	14.0385	9.53978	9.09168	8.84324	14.6247	10.9363	8.95604	12.0948	12.7347	15.1557	12.5157	11.683	6.9779	6.55536	7.5958	4.05632	6.81119	11.5777	15.6243	8.13134	13.9997	14.6934	15.8858	8.23254	6.75776	7.1896	8.96519	9.36925	12.0847	14.0884	8.96474	10.8876	9.07838	6.21605	12.8057	6.61596	11.1158	7.81233	9.59079	13.2003	6.11518	10.1801	8.71658	12.5405	12.7896	11.267	7.78207	13.6088
10045395	0	12.7161	9.92415	8.16412	8.68465	14.0285	8.64279	8.47108	11.5493	12.5431	14.2619	11.1293	10.7754	5.50976	6.60214	7.04506	3.91753	6.25922	10.8311	15.2734	6.96373	13.3335	14.2022	14.4503	7.46464	6.84123	6.98192	8.43285	9.76612	12.1507	13.3292	7.67939	9.87635	7.08771	5.24982	13.356	8.43136	10.1301	7.42711	8.70764	11.9446	7.89327	10.6366	7.90893	11.7207	12.1734	11.1507	8.17645	13.1713
10045398	0	12.1089	8.15174	7.79793	6.85937	13.6382	8.52889	7.12882	8.93457	11.0507	14.0136	11.4662	10.145	6.57403	5.94003	6.64246	4.74921	5.93327	10.2982	13.6583	6.31634	12.5556	12.6014	14.9314	7.79536	5.13122	6.79709	7.32305	8.27489	10.2033	12.7501	7.6566	9.08383	7.39879	6.93641	10.9644	6.15409	9.75488	6.31821	8.60085	12.418	6.63948	6.43229	6.4472	10.5455	10.4288	10.5486	9.2957	11.408
10045399	0	13.9162	10.2104	8.71517	10.1219	15.0491	10.4802	8.94493	12.6747	13.474	15.3422	12.6524	11.8215	5.48233	5.81124	8.50434	3.80735	6.05028	11.7792	15.8907	7.32237	14.145	14.9353	15.5004	8.09999	8.06056	7.28925	8.88756	9.63305	12.6182	14.2845	8.16461	10.8195	8.52047	7.02492	13.9698	8.26542	11.1616	8.02703	9.3901	12.7974	7.55097	11.4626	8.70908	12.6753	13.1411	11.5586	7.97358	13.5381
10045416	0	13.403	6.65521	8.44666	7.23573	14.5286	8.44699	7.18697	8.23732	8.24803	13.2492	10.2325	10.1718	6.30173	4.28185	8.59964	3.95875	5.9619	8.07778	9.79278	6.64274	13.8119	14.4696	13.9326	7.11736	4.87652	7.81284	7.76979	6.07022	8.71376	12.904	5.61318	10.1259	9.129	6.60613	9.79169	5.78125	10.0087	7.15903	9.27668	11.8492	6.98809	6.81123	5.61391	12.8266	10.73	10.2176	8.11092	11.5403
10045434	0	13.74	6.86687	8.99383	8.08694	14.442	9.47646	7.00356	8.90288	10.8957	14.7366	13.0927	11.9989	7.05768	8.43407	8.58282	5.20355	6.78049	11.3696	12.6925	6.66189	14.6578	14.4099	15.3781	6.65767	6.09079	5.98397	8.43286	6.92485	10.9426	13.766	8.83887	10.7208	9.73131	8.76007	11.1806	4.31491	11.3789	7.70462	11.1731	13.8255	8.63617	8.60595	8.77896	13.0378	11.9384	11.813	9.09287	13.0173
10045443	0	13.9178	8.76511	8.96091	8.56982	14.7383	10.1242	8.64407	8.68307	11.2554	15.341	12.6076	12.1845	8.18206	9.38828	8.45558	5.3156	6.91198	11.7581	15.0452	7.83502	14.7478	14.7989	14.7381	7.67825	5.7	8.80362	8.97369	8.75047	10.779	13.5299	8.52875	11.5262	9.20447	8.92894	11.7139	4.86602	11.2499	8.114	10.9124	13.9546	10.134	8.85953	8.09137	13.3412	12.3681	11.8845	9.32829	13.0284
10045447	0	14.4928	10.4952	10.3064	9.39016	14.611	11.1883	9.31586	13.5741	15.5849	15.7773	13.9091	13.5975	6.38327	9.83309	9.52889	3.92324	5.46496	13.1898	16.017	7.19033	15.561	15.1147	16.2308	8.12964	7.99292	8.136	9.2511	12.4528	13.6892	14.5108	10.9618	12.2212	9.61306	9.33617	15.2539	9.09922	12.485	8.49487	10.9036	14.1657	8.86776	12.6257	10.6411	13.494	13.6049	12.0802	10.4867	14.5876
10045453	0	14.8519	8.97427	9.30824	9.11565	15.5635	10.3487	8.7214	11.2813	12.5829	15.5766	13.2621	12.817	7.11489	9.0751	8.7399	4.8675	6.75307	12.4125	15.7662	7.28747	15.1049	15.4175	15.7586	12.0376	7.28908	7.92289	8.87719	9.82359	11.8443	14.761	9.12113	11.7915	9.9015	9.17524	13.2175	6.16593	11.8081	8.63941	10.8696	13.5863	10.2334	10.2962	9.25631	14.185	13.4666	12.071	10.3801	14.0075
10045459	0	12.9725	8.49693	8.12878	8.73339	14.8262	10.0034	7.79961	12.107	12.9156	15.3866	13.8027	11.4886	5.80129	6.1425	7.15506	4.54628	5.97451	11.3818	15.5451	8.39179	14.222	14.0866	16.2411	7.31102	7.36317	6.26249	7.73194	9.79166	12.1556	14.1673	8.18391	10.5098	8.16059	6.83169	13.6289	6.8652	10.7713	7.62431	9.40648	13.636	7.21281	9.67859	8.04737	12.2206	12.3646	11.3185	7.62417	13.3955
10045460	0	13.4208	9.52382	8.83884	9.88238	14.0154	10.291	9.30167	13.265	14.1899	14.529	12.4202	11.7788	6.0256	8.47132	7.70413	4.57882	7.34446	11.621	15.5783	8.58494	13.9204	14.4996	16.107	8.81152	8.07141	6.9066	9.29317	12.34	13.3591	13.504	8.76749	10.5357	8.58698	8.16574	14.379	8.24755	11.0316	8.29657	9.71933	12.9394	8.91206	10.95	9.10054	12.2636	12.7265	11.7081	9.30286	14.1096
10045465	0	13.2948	10.0855	8.40165	8.80463	14.2804	9.5402	7.14835	11.886	13.2586	14.8584	12.7283	11.0893	5.81619	6.13138	7.34075	3.77442	7.41533	11.6631	15.6708	7.15621	13.2347	14.2711	15.6864	7.07023	6.84549	6.30212	7.18878	11.0988	11.9886	14.2041	7.84115	9.86663	7.73531	6.13478	13.7152	6.93127	10.9041	7.46441	9.2565	12.9892	7.2993	10.7021	7.96974	11.9148	12.057	11.5977	7.35462	13.2281
10045467	0	13.4683	6.3569	8.87982	9.48434	14.6561	9.45093	7.82607	12.2185	11.1607	14.3579	12.5811	11.7137	7.39511	7.64125	8.06887	6.00899	6.94237	10.3111	12.2997	6.91723	14.0266	14.3087	15.5829	7.90636	7.79586	8.05251	8.58644	8.10424	12.4793	14.1685	7.88883	10.5434	8.52879	8.30624	12.9179	7.07972	11.4816	9.10819	9.70306	13.3738	8.70977	9.61433	7.62714	12.5462	12.3376	10.979	9.13548	13.6619
10045481	0	14.628	8.60699	10.3073	9.00298	15.3117	10.3729	8.99361	12.6448	13.1773	15.0502	13.1543	12.558	5.55851	8.65094	8.39673	6.04126	6.99927	11.4299	14.6397	7.69271	14.5065	14.9045	16.0714	8.97888	8.61435	8.03494	9.06578	11.8796	13.6888	15.007	9.97536	11.6012	9.62883	8.11625	14.0677	9.06387	11.3628	8.79882	11.1685	13.9398	8.8942	9.993	9.87503	13.8548	13.8987	12.9845	8.9286	14.0179
10045484	0	14.6931	10.4639	8.88457	9.09723	15.4418	10.1563	7.79383	11.2208	13.2453	15.8765	12.3587	12.6097	5.22408	7.41475	8.66941	4.24237	5.78767	11.8078	16.0653	8.4793	15.0366	15.4092	15.3631	8.40703	6.77305	7.17061	7.8587	10.7375	11.8966	14.7174	8.9966	12.5351	9.39822	7.39161	14.1906	6.82614	11.6733	8.25116	10.1336	13.0556	7.32621	10.2974	9.39331	13.7703	14.1958	11.7455	8.8835	13.4787
10045488	0	13.6083	6.63776	7.73652	8.68573	15.1379	9.40221	6.84498	11.5448	9.85173	14.4968	12.1137	10.7346	6.17867	7.41349	7.3943	4.92571	5.4138	9.7912	12.5169	6.93723	13.2968	14.2823	15.5998	8.45235	6.85429	9.68806	7.29188	8.3295	12.4002	14.4992	7.96958	10.5556	9.21935	5.84456	11.975	6.70794	10.8003	7.21557	8.22653	12.967	8.72651	9.27794	9.11345	12.8165	12.5464	10.9824	8.17787	13.341
10045489	0	15.0064	9.9393	9.50615	10.5093	15.8026	10.7207	9.33185	13.3143	13.8379	15.8076	13.0601	12.4972	5.80537	7.2295	9.00406	3.89103	7.03515	12.0517	16.1541	8.24653	14.926	15.5052	15.6691	7.44121	8.56374	6.72502	9.35991	11.2989	13.0049	14.8754	8.83518	12.3503	9.22296	7.27135	14.3886	7.61367	11.5313	7.8117	9.99608	13.4531	7.83556	11.3722	9.67736	13.6366	14.3796	12.0847	9.1008	13.8798
10045496	0	14.4546	10.2806	9.02603	8.07444	14.6804	10.5857	9.27599	12.8161	14.8763	15.3083	12.4002	12.3777	4.93116	9.07377	8.78429	3.96551	7.80139	12.097	15.6355	7.94567	14.6767	14.604	15.8928	8.01035	8.77916	6.51373	9.12989	10.9329	12.7376	14.1042	9.40245	10.8492	9.4892	7.83705	14.2195	8.13794	11.798	6.7467	10.6399	13.5883	9.79972	11.5755	9.3819	13.137	13.0581	11.6506	9.71787	14.1171
10045512	0	15.9177	10.4584	9.38781	10.9996	16.592	9.13274	9.77532	12.893	14.3348	16.3368	12.2008	12.1237	5.06074	7.31579	7.82148	5.28636	6.08912	10.6921	16.4739	10.7442	14.9535	16.0818	15.646	7.3321	9.48612	6.5254	9.80855	15.2688	12.4698	16.0298	9.48306	12.9159	10.1397	7.73246	15.7657	7.38489	10.5684	8.06328	9.67178	12.7141	6.73828	11.1927	10.3091	14.2699	15.3618	12.8676	8.07623	12.8017
10045521	0	12.8724	6.18767	7.43835	9.37043	14.9209	9.06692	6.8298	10.668	9.80874	13.5373	11.8466	10.5237	4.69972	4.91222	6.48012	3.92334	6.23043	9.30241	12.3896	5.65415	12.9788	14.0869	15.38	6.74555	6.15747	4.9534	7.64095	8.13883	11.3241	13.8874	8.13001	9.47278	8.01472	5.84273	11.7662	6.26746	10.2438	6.5008	8.56468	12.2332	5.9631	7.01497	7.80421	11.5062	11.9698	10.5901	6.04721	12.278
10045527	0	14.9255	11.9234	10.8514	10.034	16.2469	9.92091	9.72967	12.8611	14.4251	16.3078	12.4713	11.9137	5.80573	7.38102	8.3716	4.85893	7.21741	11.6382	16.6013	8.60796	14.435	16.1298	16.0079	9.40873	9.222	6.9582	9.70328	13.5671	15.0028	15.8848	8.35512	12.8879	9.00337	7.54251	15.321	7.76034	11.1793	8.67073	9.89445	13.241	7.36158	11.9093	10.2041	13.5315	14.9087	13.1592	8.67051	13.882
10045548	0	14.0622	9.43837	9.5137	8.38344	14.8409	10.2366	8.35127	12.2367	13.9175	15.1525	13.4198	12.1167	5.67398	8.77912	8.65783	4.4678	7.44712	11.6018	15.4341	5.71127	14.1067	14.5196	15.7867	8.72933	6.86275	6.1326	8.54905	12.2914	12.6693	14.1593	8.83829	10.5416	8.23322	8.12441	14.4272	8.25602	11.1132	7.35948	10.1249	14.0197	7.35935	9.68007	8.93655	12.6325	12.6963	12.1115	8.74645	13.7466
10045554	0	13.5527	9.58029	8.71695	7.48032	14.5768	9.70237	8.96855	11.187	11.8646	14.0639	11.7841	10.3089	6.10209	6.43449	7.24256	4.91996	5.80118	10.2663	14.1108	6.394	12.7975	13.9151	15.7742	7.48893	7.2512	6.80024	8.97131	8.85933	11.9939	14.1374	8.2276	9.38704	8.16813	7.21546	12.2212	6.50238	10.0232	6.30634	9.33753	13.0488	6.3831	9.17688	8.01626	11.9265	11.9398	11.8995	6.96758	12.8294
10045567	0	14.4951	11.9504	10.8975	12.4046	14.6616	10.5939	11.3984	14.284	14.152	15.2617	13.6442	12.845	6.02257	8.23032	9.0163	4.67615	6.89346	12.3694	15.4479	7.52651	14.6074	15.2215	16.0139	9.3297	9.35235	6.90651	11.5028	12.0839	14.7097	14.4747	9.86886	11.2642	9.80826	8.01706	14.6941	8.79961	12.3319	9.63921	10.8615	14.311	7.29093	11.5658	9.76455	13.0948	12.9893	13.9421	9.22667	14.4178
10045572	0	14.4892	8.75807	9.07993	8.32136	15.1868	9.6149	9.19188	11.5238	12.1594	14.1405	9.73892	9.907	5.13545	6.47905	7.0947	5.08564	5.91843	9.4135	14.5018	5.00657	11.7919	14.2388	15.2903	7.8672	6.59328	6.23383	9.20546	11.1625	12.2143	14.2792	7.18678	9.38819	8.31282	6.70937	13.0306	7.33367	9.80637	6.69446	8.98699	11.7681	6.99631	8.42748	8.8994	11.9141	12.9167	12.0269	8.18373	12.8125
10045606	0	14.9437	7.91416	8.81701	10.009	16.0643	9.7036	7.10741	11.2034	10.8702	14.9779	11.9489	12.1406	6.32932	7.6062	7.85808	5.63166	6.18567	10.9779	14.8647	8.37553	14.0571	15.6803	15.0089	8.62278	7.45643	6.58868	7.97565	9.13386	11.8427	14.8204	8.79302	11.1518	9.45116	6.30792	13.4066	7.19647	11.1671	8.63706	9.4541	13.05	8.03626	9.07336	9.68897	14.1322	13.641	12.0083	6.78946	13.1928
10045659	0	16.016	9.79859	9.1679	10.4679	16.5609	10.1832	9.6751	11.8217	13.1871	16.2138	12.3423	12.5668	6.041	7.00195	8.04879	5.50341	6.84259	11.3395	16.3312	7.64721	14.7131	16.0983	15.3347	9.1365	8.7019	6.70694	9.77541	12.9622	12.1062	16.0406	8.48499	12.9532	9.91759	7.59095	14.8005	7.62566	10.5601	8.45995	10.1766	12.8221	7.21168	9.76838	10.4513	14.6761	15.2575	12.6202	8.56862	12.9373
10045674	0	13.7593	7.38925	9.33153	8.62486	14.5274	10.4248	7.16299	10.8773	10.5677	13.8215	12.806	12.2467	5.64916	7.27815	9.74091	5.24667	5.2592	10.2355	12.1838	7.56772	14.9032	14.7366	14.9496	8.47949	5.8905	7.79614	7.26203	7.06327	11.4493	13.783	9.43456	10.9216	8.91646	7.10063	12.9596	6.65368	11.1428	7.78056	10.7847	12.9057	8.85461	8.75543	9.55215	13.0967	12.6727	10.6962	7.63983	13.5599
10045697	0	14.0617	8.7877	8.8509	8.35468	15.489	10.2288	8.60012	10.5881	12.5795	15.3105	13.4455	11.989	6.08922	7.69927	8.17666	4.90067	6.32549	11.5861	15.0184	6.12191	14.5219	14.7615	16.2256	7.78049	6.49993	6.58679	8.83426	10.6292	11.9199	15.1571	8.87641	11.2928	8.47828	7.50846	12.6697	6.69056	10.9558	7.40909	10.314	14.3374	7.55743	8.72825	8.81382	13.0305	13.0093	12.4624	7.75078	13.584
10045715	0	13.2792	8.64952	7.89518	6.80474	13.9373	9.07414	7.67226	9.11257	10.8525	13.4988	10.536	10.1271	5.25168	6.58116	7.229	4.24466	5.49336	10.4147	13.9055	5.84907	13.0636	13.6227	13.8031	8.14833	5.18638	6.80156	7.76731	8.34327	10.2748	13.1422	7.24356	9.45355	7.01169	6.37586	10.9804	5.15222	9.54792	6.16428	8.88224	12.1711	7.37052	7.20996	7.47961	11.7162	11.6678	11.5143	9.70442	12.1583
10045739	0	14.1041	9.88235	8.48638	7.32797	14.7988	9.76971	8.33883	10.4553	12.4792	14.0485	11.1443	10.9706	5.47109	8.72186	7.966	4.78167	7.24716	10.8294	14.6215	6.59014	13.7465	14.3414	14.6702	8.58272	6.53534	6.4128	8.37519	10.186	11.6976	13.7485	8.02697	9.99974	8.40416	7.67282	12.7524	6.85413	9.67933	6.37811	9.42632	12.6995	9.22722	9.03186	8.36618	12.428	12.6545	12.1678	8.67158	12.8026
10045761	0	14.9177	10.6456	8.09795	8.80455	15.8056	10.1946	8.5551	10.2972	12.503	14.8395	12.1434	11.8749	4.96394	7.36248	8.32938	4.45713	7.32258	11.4121	15.2675	6.80301	14.1682	15.1784	15.0367	7.69368	6.42947	7.07278	8.57303	10.7084	11.2755	14.6959	8.88747	11.2473	9.097	7.41652	12.4834	6.42756	10.5288	6.55721	10.4905	13.5299	6.58334	8.84163	9.16954	13.0962	13.2177	12.8211	8.32534	12.8342
10045767	0	14.6371	10.5057	9.56483	7.5013	15.0841	10.0626	9.52318	10.8535	12.3782	14.1499	9.94185	10.4855	5.88792	7.32698	6.50857	4.58586	5.51724	10.9681	14.8439	6.28873	13.125	14.9371	14.6408	8.10134	7.2113	6.30427	9.51155	10.5	13.0619	14.1109	7.81845	10.3688	9.36513	6.68027	12.4571	7.04261	10.5744	6.86204	10.2248	12.849	6.0447	8.89365	9.07866	12.5912	13.106	12.9692	6.63141	12.5643
10045782	0	13.2695	10.2753	8.11053	8.42483	14.9197	9.34003	8.60019	10.4369	11.4225	14.9628	11.1217	10.2608	5.31796	5.96271	6.52924	4.22543	5.7089	10.6073	15.4652	5.934	12.8516	14.5106	15.663	6.96396	6.79232	6.59419	8.5493	10.6538	11.6612	14.5779	5.4486	10.5783	8.77164	6.02594	12.4993	5.94476	10.5834	6.92723	8.76775	12.7079	5.21471	9.4603	7.71209	12.2869	12.8632	11.5987	7.47384	12.8737
10045785	0	14.4084	9.65161	9.55312	9.74616	15.8688	10.6164	8.99001	12.4659	13.137	15.5417	12.9688	11.4837	6.77551	8.71746	7.78709	4.53313	6.24033	11.3426	16.1248	6.81094	13.9211	15.1628	15.7572	9.92735	8.23969	6.3736	9.02591	12.1466	12.8645	15.0751	8.21156	11.2006	8.64143	7.31372	14.4028	7.85004	10.4797	8.02844	9.65582	13.0432	7.39022	9.79495	9.75298	13.1155	13.9661	11.9053	8.93637	13.4196
10045794	0	12.51	9.69248	7.53554	9.28144	13.8226	9.18934	7.9254	9.33134	10.9425	13.8039	11.0394	10.2693	6.26497	6.82291	7.24571	5.39931	6.36105	10.1502	13.5558	6.56645	12.9328	13.5637	13.8873	7.3062	5.67175	6.60554	8.0141	7.65559	9.96364	13.1212	7.04772	9.14973	7.48766	7.25889	10.9755	6.09136	9.3636	6.50327	8.87718	12.659	6.82454	8.45492	7.63198	11.6188	11.0865	11.1631	7.02051	11.7022
10045825	0	14.1948	9.48941	9.21183	9.7511	16.1175	11.2423	9.096	11.2949	12.5034	15.4735	12.8666	11.3158	5.74141	7.3937	7.71993	5.56172	8.63786	11.3974	15.7753	7.19627	13.8493	14.9792	15.8792	10.0437	7.1682	7.67529	9.1945	11.3366	12.4537	14.8372	8.43738	10.9019	8.30507	6.41588	13.0507	7.44897	10.8785	8.12025	9.96279	13.3512	7.94019	8.73606	8.95645	13.1013	13.308	12.0857	9.00675	13.5715
10045830	0	14.2363	8.86369	9.03341	8.18581	15.0752	10.4102	8.69433	11.0829	12.3481	14.7009	12.3457	11.8067	5.58505	8.25377	7.90242	5.19283	6.77178	10.9796	14.9344	6.46788	13.9304	14.6784	16.0574	8.11296	6.64068	7.08661	8.81098	10.7322	12.5545	14.5829	8.14142	10.6342	8.63692	7.71127	12.691	7.46828	10.3391	6.81654	9.88643	13.4762	7.95567	8.51277	8.89967	12.7732	13.243	11.9906	8.29203	13.2636
10045867	0	13.533	6.29712	8.82085	8.11824	13.8114	9.4586	7.51185	9.60054	10.9008	12.8249	11.2511	11.2086	5.52848	6.31944	8.1053	4.79442	6.27897	9.9408	10.9402	6.20355	13.9902	13.917	14.5487	7.8804	6.21653	6.60995	7.42969	7.78289	11.2926	13.0093	9.00855	9.79543	7.77124	6.63744	12.1939	5.60262	10.0948	7.18922	9.88226	12.6649	6.91854	8.23739	7.53855	12.285	11.9267	11.2253	7.59097	12.274
10045888	0	14.379	10.1073	9.90834	9.05996	15.516	10.4988	8.16203	11.9942	12.5941	15.3778	13.0366	11.9456	6.5938	8.06052	8.45171	4.46172	6.91168	11.7773	15.735	7.92379	14.0004	15.04	16.1696	9.54701	7.88542	7.0766	8.16441	10.6288	12.5149	14.6371	8.40282	11.49	9.38511	7.6157	13.5932	7.03562	11.6853	7.07985	10.4165	13.775	7.05287	9.94819	9.05146	13.2069	13.6761	12.57	9.44422	13.6923
10045973	0	14.1431	7.12063	8.4801	9.35316	15.8633	10.6278	8.3436	11.1545	11.9631	15.1691	13.1415	11.7622	5.52146	5.95894	7.18576	5.16599	6.90458	11.4241	14.9875	7.08455	14.5766	15.1868	15.9295	6.9528	7.08682	4.70907	8.66104	10.3263	12.0847	14.8828	8.26275	11.9426	9.2678	7.43774	13.3967	5.83865	11.3447	8.53075	10.1537	13.4831	7.85981	8.33072	9.33978	13.5294	13.5249	11.8494	7.99386	13.4686
10045976	0	13.2383	6.0327	8.11065	8.19454	14.9903	10.1178	7.29751	12.0131	10.2577	14.0385	12.3914	10.7489	5.3505	6.94173	6.72341	3.84378	5.58862	9.91487	13.5309	7.79705	13.4138	14.5896	16.0868	7.88169	7.47803	5.27977	7.7389	7.76224	12.5109	14.0911	8.26513	10.3062	8.1119	7.50999	12.585	6.96206	11.0139	7.83697	8.77966	12.9174	6.44945	8.54878	8.48255	12.5824	12.7801	11.0784	7.90994	13.53
10045982	0	14.6402	9.86904	9.48454	10.1142	15.624	10.268	9.17841	13.4034	14.4799	15.5028	13.2153	12.0808	5.68212	7.50722	7.6928	5.00791	5.54495	11.8283	16.2644	9.79865	14.6079	15.327	16.2381	8.09364	8.14268	6.28261	9.10491	13.7418	13.0624	14.7307	9.17685	11.8013	8.96169	8.36494	15.0301	8.09624	11.075	7.77295	9.7472	13.216	7.95441	11.5941	9.25901	12.9506	13.9814	12.0206	8.84667	13.9671
10045991	0	9.18081	4.56377	4.0027	4.60389	13.8219	6.75332	3.82711	6.58218	9.90313	14.3896	12.511	7.44753	3.96264	4.5174	5.10001	3.87686	4.70454	4.81639	12.0057	4.2933	10.4099	10.1314	15.4623	5.61706	4.09085	4.86844	4.17776	7.2876	8.63728	12.9404	4.3505	6.492	4.06531	4.92723	10.3475	3.87145	3.98404	3.8054	6.64436	12.874	7.06938	5.11819	4.07682	7.45547	7.85133	6.75574	7.39703	8.76858
10046018	0	13.9974	6.65122	9.54242	8.73622	15.2898	9.71687	8.02508	12.9827	13.2801	15.0763	13.8231	12.1809	6.51671	9.08154	8.24315	4.55808	5.85858	11.1016	13.6896	8.67477	14.4483	14.3798	16.3805	7.26233	7.25845	6.57304	8.26029	10.536	13.0734	14.5814	9.72046	10.8327	8.72214	8.42796	14.4318	6.82796	11.269	8.09244	10.05	14.4255	8.9999	9.10251	8.94374	12.7744	13.166	11.4718	9.11508	13.7942
10046020	0	13.5565	8.62652	9.05754	8.5106	14.9549	9.73122	7.78987	11.1536	13.0056	14.5833	11.9955	11.734	5.99408	6.0913	8.1466	4.05719	5.49883	11.1983	15.6366	8.46328	14.3161	14.7174	15.0549	7.46876	7.20221	6.63249	7.95103	10.7325	12.0334	13.8466	8.55206	10.3834	8.33422	7.06835	13.5989	7.39672	10.255	7.70568	9.25002	12.9327	6.78785	9.1613	8.55074	12.3825	12.8004	11.7871	7.75594	13.0363
10046034	0	12.446	8.51929	8.04808	7.70133	14.4355	9.11509	7.98458	10.1904	10.5316	14.6502	11.5168	9.05595	6.47891	5.95359	5.81098	4.43709	5.40242	9.58767	14.7904	7.07218	12.4601	13.8124	15.9535	8.28238	6.15848	6.81123	7.79761	9.51109	10.9191	13.909	7.02046	9.97893	7.9463	7.12309	11.6206	6.19344	9.98834	7.72787	8.58255	12.1156	6.99851	7.98968	6.48617	11.5645	11.7891	10.88	6.73967	12.9173
10046052	0	13.4438	9.25542	8.45278	8.28156	14.125	10.4844	8.10717	11.8497	12.5036	14.9227	12.4143	11.1668	5.6049	7.40387	8.04446	3.7021	6.10769	11.5576	15.7363	8.60724	13.9652	14.5938	16.0602	8.58615	7.07902	6.18925	8.20792	10.5581	12.4493	13.7504	8.5958	11.0865	8.38645	7.9297	13.1432	7.25781	11.1032	8.07876	9.67254	12.8013	7.68624	9.73482	9.08556	12.1162	12.7949	11.6403	8.42482	13.8744
10046061	0	14.6661	12.1901	10.0188	10.2868	15.2361	10.2271	9.65821	11.5522	13.6475	15.6469	13.5242	13.4135	5.49099	7.65272	9.31468	4.62988	7.54003	12.8816	16.105	7.65783	15.7242	15.6543	15.4854	10.4519	7.32801	7.33665	9.69371	10.0768	12.4052	14.9453	9.05453	12.3582	9.77523	7.89536	13.4586	8.65523	12.2997	9.29679	11.2481	13.6734	7.25681	10.6092	10.055	14.1494	13.7993	13.4752	10.3069	14.5275
10046067	0	13.8385	8.18774	8.18274	9.03455	15.2405	8.25734	7.77732	9.89546	11.2411	14.9626	12.4996	11.9708	5.93083	6.72072	8.94071	5.12391	7.27195	11.0448	15.1157	6.13586	14.2735	14.4895	15.5391	7.05028	5.60623	6.00369	7.76393	9.22923	11.0151	13.7791	9.22895	11.059	9.40732	6.46617	11.9716	3.99259	10.8784	7.47133	10.5244	13.0088	8.74482	9.07449	8.9812	13.3875	12.0432	11.5751	8.35277	13.5014
10046071	0	14.8795	7.03333	10.2643	9.94358	15.7647	11.4815	8.93214	13.7464	13.8697	15.2953	14.3467	13.1733	5.99777	10.05	9.07809	4.95392	7.14448	11.8014	13.8363	7.255	15.2872	15.206	16.5587	8.47105	8.63531	7.11925	8.81961	12.222	14.086	15.3007	10.1837	11.9401	9.96177	9.83253	15.2114	8.7404	12.1578	8.7138	10.952	14.5139	9.91276	10.096	10.179	14.1805	14.2193	12.2177	10.5358	14.5564
10046072	0	13.6583	7.34463	8.75462	9.35027	14.8387	10.1623	7.69712	11.8148	12.8469	14.7637	13.5718	12.1777	3.84258	8.4016	7.86069	3.86086	8.34865	11.5707	14.1675	7.11342	14.9213	14.7101	16.0003	8.44501	8.01967	6.61349	8.09735	9.20768	12.4631	13.9666	8.82625	11.258	9.09876	7.95957	13.8259	6.81017	11.0539	6.69761	10.117	13.7845	9.07998	9.03695	9.11074	12.9747	12.9932	12.0192	9.01837	13.1341
10046078	0	13.5985	6.2928	8.4463	9.46216	14.7169	10.3846	7.44861	12.4576	12.1877	13.6353	12.5617	11.8954	5.96091	7.90305	7.99154	3.7289	6.48207	9.90554	12.2599	6.41871	14.042	14.5428	15.6513	7.61067	7.27017	7.15758	8.00231	9.31359	12.8283	13.5384	8.52719	10.4623	8.28195	7.40638	13.7841	8.41996	10.8228	7.85994	9.11507	12.6655	6.69765	9.25167	8.66705	12.7004	12.6132	10.8075	7.47586	13.341
10046095	0	14.3787	6.50243	8.66088	8.93621	15.7542	11.0784	7.00637	10.8069	10.9093	15.1241	14.1485	12.67	5.82589	8.65033	8.51077	4.24207	7.34274	9.65519	12.4056	7.64422	15.1143	15.0321	15.9591	7.52597	6.29262	6.73529	7.33784	10.1984	11.2208	14.7805	9.28159	11.988	9.38816	8.60209	12.7665	5.5472	11.2929	7.94119	10.9213	14.3515	8.93681	8.17498	8.77787	13.7577	13.4153	11.6198	9.3276	13.2514
10046096	0	14.1582	6.91444	9.22734	9.24246	15.4581	10.9752	7.12819	11.7118	12.6252	15.4024	14.6958	12.3767	6.23224	7.93446	9.03121	4.54356	5.98853	11.3916	13.8217	6.84308	15.026	14.6369	16.2513	8.36196	7.17066	6.12052	7.61549	10.2226	12.886	14.8915	9.69213	11.4687	8.8448	8.34633	13.5509	6.79345	11.5671	8.40792	10.0286	14.5394	8.61407	9.04247	9.00043	13.2425	13.2927	11.3517	8.69152	13.7374
10046115	0	12.4961	8.22472	8.2261	7.77563	13.9266	9.83702	7.77382	10.6236	11.6597	14.5398	12.327	10.6443	5.916	5.07266	9.39273	4.05528	6.10417	11.1662	14.7396	6.85504	13.461	13.9934	15.655	7.40818	6.37751	6.88822	7.76551	9.03287	11.6356	13.6277	7.46739	9.82897	8.74362	5.13402	12.4032	6.79184	10.6753	7.61159	9.53173	12.4672	7.14949	7.69496	7.31274	12.0571	12.3176	11.2936	8.39531	13.0924
10046117	0	13.3326	8.35027	7.49856	8.2705	15.1365	9.92019	6.86609	10.5176	11.7004	15.2257	12.4316	10.6179	5.4871	6.67566	7.16975	4.64697	4.89312	10.2842	15.8258	7.99504	13.5635	14.5154	16.0525	7.96888	6.86511	5.56755	7.02004	10.2936	11.6393	14.1911	7.76627	10.2462	7.84237	7.18114	12.8123	5.46845	10.1974	7.45832	8.7574	12.8091	6.73136	8.20774	7.45615	12.0896	12.5509	11.0249	7.47851	12.9494
10046125	0	11.763	7.52528	7.35898	6.53608	14.8854	7.99645	6.78619	8.86124	10.8533	15.0813	12.7268	9.53926	5.7292	6.53594	5.99673	4.33485	5.05115	9.18584	13.4799	6.72492	12.3178	12.6401	15.7518	6.14484	4.83086	5.82031	6.98387	8.57567	10.1649	14.3464	6.84445	8.72928	7.0351	6.80872	11.1316	5.7494	8.66479	6.32231	7.96005	13.3962	6.29904	6.62663	7.12939	10.5215	10.6143	10.3899	6.6165	11.0725
10046139	0	15.1549	6.54124	10.108	10.0985	16.1267	10.5069	8.07206	13.4145	13.7834	15.3975	13.0494	13.1778	5.28259	9.10193	8.61371	4.33871	8.22815	11.5835	14.3617	7.92881	15.0672	15.452	15.9919	10.0425	8.9467	6.55695	8.48134	11.3101	13.4456	15.0885	9.90371	11.6209	10.1013	8.7909	15.0647	7.52268	12.2124	8.55012	11.0054	14.3944	9.28689	10.5335	10.3312	14.1086	14.1977	12.0703	9.27702	14.2488
10046153	0	13.8152	7.26555	9.4979	9.64485	14.117	11.1296	6.6239	12.1173	13.1411	14.7631	13.2015	12.7719	6.98916	8.98046	8.90467	3.68941	5.44165	11.7064	13.9357	6.92696	15.0267	14.4227	16.2787	9.61926	7.67899	7.93745	7.6157	8.91485	13.2114	14.1987	8.83794	11.3908	9.12278	8.29513	13.7608	8.02433	11.608	9.13913	10.6681	13.3194	9.54579	10.4094	9.39922	13.3159	13.0221	11.9632	9.56678	14.1875
10046161	0	13.3889	9.18767	9.19249	8.90259	14.4738	10.5996	8.23415	12.7561	13.4358	15.3444	13.3967	11.7162	5.86624	6.95707	8.13453	4.20805	7.91522	11.4174	15.8464	8.32189	14.2557	14.5741	16.5146	7.4472	8.24817	6.20422	8.21722	11.1973	13.0349	14.0324	7.89817	11.1539	8.68915	6.92523	13.9676	8.36821	11.4457	8.48531	9.5357	13.2352	6.30497	10.2445	8.86829	12.4073	12.963	11.5681	7.37158	13.9983
10046162	0	13.693	8.42146	8.01482	9.56583	15.2456	10.2642	7.10109	10.1649	11.9764	14.7325	12.7826	11.7032	6.49275	6.85519	7.09728	4.87912	6.4879	11.3234	15.386	8.1747	14.1676	14.7066	15.2808	8.11478	6.19535	7.19686	7.51	10.5874	11.7682	14.1665	7.91964	10.5277	8.70266	7.91002	12.9079	6.35711	10.6508	8.14595	9.78086	13.3407	7.11254	8.8061	8.43795	12.4726	12.8044	11.9781	8.30178	13.0091
10046168	0	12.8723	7.85804	8.33354	8.00774	14.9738	9.52422	8.03539	11.9804	12.83	14.0157	10.8852	10.3231	5.56462	7.78571	7.49574	4.40286	5.11199	10.2804	15.1617	7.71275	12.8201	14.4689	15.0888	6.73598	6.907	6.29537	8.1456	10.9901	12.0198	13.8967	8.03259	9.22237	7.63596	6.95121	13.8928	7.3371	10.7034	7.65512	8.32116	12.5475	8.0187	8.18584	7.25495	11.0784	12.2642	11.3764	7.68284	13.155
10046194	0	13.8193	6.29884	9.06698	8.70343	14.5742	11.134	6.31647	11.622	11.9445	14.2667	13.014	12.3874	4.64305	8.22111	8.87691	4.06704	7.08368	11.399	12.6237	4.94659	15.0264	14.4196	15.9093	8.58877	7.26149	6.78452	6.00284	7.7908	12.0545	14.2617	10.0629	11.5622	9.55666	7.87327	13.27	4.80126	11.6618	7.73468	10.5882	13.8318	9.06704	10.0685	8.79378	13.5544	12.567	11.1859	9.49283	13.2373
10046195	0	13.9409	7.10582	8.33341	8.20667	14.8743	11.0251	7.06724	10.6865	12.085	14.5325	11.6905	12.4155	4.01444	8.04585	8.22356	3.8532	4.83415	11.3818	13.64	6.39539	14.4952	14.197	15.512	7.56229	7.47989	5.8268	7.93948	7.80569	11.7709	13.6402	8.74521	10.8117	9.55288	7.11471	12.3088	6.65733	11.7234	6.7452	10.5626	13.4761	5.71938	9.57496	8.70597	13.172	12.5529	11.6548	7.29827	13.2477
10046259	0	15.1432	8.03523	10.8344	9.35438	14.6045	12.1221	8.14295	12.1965	12.8425	14.5685	13.639	13.7405	5.53484	10.4984	10.5863	6.36907	8.38283	13.1881	13.9355	7.52289	15.6995	15.6278	15.9621	8.20585	7.4709	7.67778	8.89427	9.87594	12.8691	14.3511	10.7369	12.4774	10.3342	9.69443	13.8287	5.26547	12.5881	8.45763	12.0631	14.4611	9.69998	9.94065	10.6079	14.316	14.0732	13.4149	11.1977	14.6701
10046269	0	15.3432	9.10846	10.0893	10.1383	16.1815	10.9656	9.74201	13.7871	13.6742	15.9313	12.6613	11.6718	6.07429	7.60566	7.51912	4.48774	6.34841	10.9819	16.2734	6.98336	14.2612	15.5625	16.5418	8.76276	9.57046	7.57484	9.69485	14.937	14.0308	15.5686	8.97489	12.0129	9.1717	7.54335	15.4284	8.67138	11.6133	8.51168	9.76473	12.7422	7.69533	10.0983	9.97934	13.7455	14.8773	11.7945	8.34838	14.6405
10046301	0	13.6513	6.53155	8.16012	8.33809	14.529	10.1481	7.13673	11.2422	9.87381	13.5055	11.4887	11.1475	5.08988	8.2134	7.46887	4.80235	5.47174	10.4366	12.4123	6.13231	13.5089	14.4411	15.5863	8.27606	6.36515	6.28792	7.71494	9.27167	11.7988	13.8527	8.19176	11.0269	8.45198	7.77121	12.6871	4.78701	10.0862	7.41571	9.47421	12.5509	8.02458	7.95004	8.60204	12.5881	12.905	11.3938	8.10204	13.1276
10046313	0	14.2241	8.33824	9.5703	8.2133	15.4586	10.8841	8.59366	10.8849	12.1178	14.0493	11.9475	11.873	4.70365	8.6712	7.29579	5.27079	6.8822	10.8467	12.8036	5.55084	14.1138	14.7569	15.8989	8.62035	6.80076	7.24357	9.1683	9.45901	12.1111	14.7602	8.33482	10.4622	8.6777	7.65406	12.5487	7.41658	11.1145	7.25268	10.7423	13.7222	8.60676	8.67318	9.06772	13.2994	12.988	12.9274	9.12544	13.4612
10046317	0	13.9253	6.54408	8.16148	7.32681	14.9467	10.0862	7.28359	9.49544	10.3847	14.7678	12.3775	12.3418	6.60095	8.2449	8.36142	4.93621	6.38933	11.1203	11.9081	5.61982	15.1742	14.9591	14.7835	7.42711	5.70601	6.4824	7.79483	8.16436	10.5842	13.3915	8.83863	11.4601	9.76224	8.52188	11.915	4.05172	11.1884	8.15394	10.6005	13.8655	9.27717	8.23861	8.85885	13.4864	12.589	11.9318	9.83159	13.2593
10046374	0	12.9713	7.15095	6.60078	6.37327	13.7189	9.44302	4.58976	7.62168	8.33825	11.7572	8.25141	7.73224	4.73525	5.06648	4.45878	4.41704	4.45266	7.37855	10.555	5.19724	11.1693	12.8384	13.1804	7.38403	4.90703	5.16639	5.54606	6.98916	8.72238	12.9344	5.54887	8.13472	6.31198	6.00762	9.59468	5.26776	8.1613	5.74281	7.87063	10.8629	5.91583	6.80804	5.52413	10.9605	11.0365	10.7287	6.09032	10.2457
10046402	0	14.6231	6.74052	8.6059	7.45472	15.6587	10.3224	6.97932	8.80171	8.54959	13.7252	11.3777	12.0787	5.40071	6.92857	9.06811	4.59646	5.80074	9.78867	10.6955	7.03987	14.7444	15.3296	14.3435	7.43228	5.03879	6.41009	7.41206	7.53458	10.0966	13.9716	7.92688	10.7462	8.95838	8.39521	10.4991	5.23442	10.6993	7.48982	10.3264	13.5467	8.62792	6.71541	7.09181	13.7728	12.4718	11.8343	9.03686	12.0424
10046407	0	14.2214	8.86359	10.0259	9.73362	15.3775	10.9528	9.60478	13.4338	14.6826	15.3922	13.7925	12.3544	6.41836	9.75187	8.78843	4.91337	7.08566	11.8452	15.6134	6.6061	14.3866	14.5398	16.4936	9.48174	8.42704	7.77047	9.49221	13.458	13.688	14.2998	9.59294	10.8806	9.172	8.61152	14.8096	9.43318	11.6967	8.41272	10.5234	13.5702	8.70031	9.95524	9.55935	12.8651	13.1064	11.7709	9.99413	14.5485
10046409	0	15.1316	7.34167	8.29542	8.82442	16.1484	9.94475	8.07189	9.35803	9.96173	15.0347	11.3208	11.872	5.98463	6.69939	7.14945	5.59893	5.57685	10.1344	12.8509	6.48112	14.6996	15.6169	15.5355	8.05867	5.60116	6.48736	8.84785	10.726	10.4648	15.1536	8.23722	11.6998	9.49441	6.69092	12.2163	5.62676	10.4606	7.2904	10.0367	13.2703	6.3422	7.65949	8.76093	14.0476	14.0118	12.5318	8.06672	12.3179
10046420	0	13.1885	9.31377	8.41287	7.76523	13.7361	9.42587	7.69827	9.68208	12.0567	13.7564	11.4007	11.0756	5.52017	5.93798	7.522	4.85599	6.07101	10.7563	14.3505	6.38509	13.5236	13.8341	14.0355	9.00226	6.16251	6.52149	7.71315	8.9842	11.2668	13.0863	8.31051	9.86571	7.74507	6.44854	11.8964	6.80427	10.0719	6.19363	9.17208	12.782	7.23135	8.13729	7.89674	11.8111	11.7037	11.691	7.12455	12.8296
10046484	0	15.1309	8.30265	9.76104	8.82042	16.2055	10.1451	8.59819	11.6911	10.3268	15.3708	12.3943	11.551	7.95707	7.21932	8.3931	4.69086	6.07697	10.2974	13.9835	6.75255	13.7854	15.822	15.9602	7.15578	6.44902	9.0359	9.48819	9.48704	12.2819	15.7322	8.76111	10.9795	9.40217	7.52222	13.4194	4.61677	11.2295	8.4075	10.3952	12.9344	9.39556	8.70004	9.59962	14.4683	14.0588	12.3965	8.78066	13.7683
10046488	0	14.3548	9.19504	10.2247	9.13661	14.4615	10.7311	9.66853	13.1309	14.2778	14.8025	13.1666	12.9315	6.57669	9.1081	9.18077	4.15737	5.99743	12.5871	15.2459	7.2127	15.0682	14.7197	15.7828	8.29208	7.64657	8.34631	9.70068	11.3202	13.2255	13.7567	9.65918	11.2518	9.23673	7.8945	14.7762	8.30431	11.4202	8.27797	10.5547	13.6921	9.24833	10.4751	10.2956	13.3235	13.4472	12.2792	9.60632	14.5159
10046489	0	13.9149	7.23788	9.02791	9.08327	14.8363	10.7297	8.38198	13.2761	13.3664	14.1823	12.9133	12.1037	4.90395	9.13644	7.59554	5.18476	5.49227	10.9966	13.857	4.95462	14.3829	14.6654	16.2756	8.23663	8.77496	6.25831	8.39864	10.1757	13.4615	14.126	8.97484	10.7354	8.68672	7.81979	14.68	8.60955	11.8552	8.55589	9.99549	13.4061	8.84368	9.22056	9.39286	12.8561	12.7485	11.6781	9.50271	13.9205
10046496	0	13.3265	8.1033	8.79393	8.05231	14.4309	9.69184	7.58425	10.4435	11.828	15.1299	12.8385	12.3395	4.54021	8.19542	9.15659	4.06686	5.2304	11.4123	14.7636	6.85577	14.9653	14.2974	15.4536	8.24889	5.35166	6.73372	7.7249	9.7752	11.8596	13.5358	8.41507	10.7228	8.26931	6.5671	12.3634	4.32553	11.4823	8.52254	10.528	12.9728	8.65728	8.70478	9.4505	13.0634	12.8298	11.4897	8.37204	13.7527
10046509	0	14.095	7.70236	8.28982	8.1887	15.0702	8.78008	7.498	10.0338	11.3552	13.885	9.58633	10.5546	5.57049	7.84817	6.84472	4.2589	5.02945	9.59748	13.4189	5.98318	13.3334	14.1411	12.976	7.85525	4.88034	6.00997	8.16274	9.94003	11.6168	13.2926	7.07804	9.82339	7.00171	6.98089	13.1438	6.9622	9.57719	7.24446	8.41153	11.0002	7.67233	8.11823	8.56227	12.3567	12.9727	11.1367	7.38125	12.4763
10046523	0	14.0957	8.65908	9.10519	8.91337	15.2958	9.03832	9.02802	11.6544	12.6006	14.1721	10.6174	10.809	6.75665	7.00617	7.49437	4.44599	5.85579	9.78757	13.9155	4.17863	12.9321	14.4053	14.5507	7.69643	6.88899	7.3369	9.26524	12.1526	12.7076	14.6442	8.16002	9.96802	8.04588	6.69292	14.1157	8.18678	9.47013	8.09091	9.37384	12.0062	7.43998	8.36189	7.76738	12.57	13.0096	11.7802	8.53746	13.4109
10046530	1	12.6813	7.32957	6.57543	7.84959	15.6311	6.80616	7.62571	6.8232	9.44859	14.667	11.1701	10.364	4.91842	5.7237	6.31161	4.20448	5.32282	10.0479	13.8187	6.62741	13.4502	14.7496	12.5791	7.02977	4.3895	4.31921	7.84931	6.14024	7.35782	13.3198	7.46317	9.64387	8.33201	5.84424	10.1779	4.42838	9.38	6.59307	8.89218	12.3713	7.83231	6.14831	6.31831	12.8737	10.5447	11.1607	7.28661	11.135
10046533	0	14.3771	8.617	8.52025	9.10327	15.5364	10.8096	8.5134	10.7057	11.9713	15.7765	13.3879	12.6307	4.99598	9.31296	9.01302	4.02015	6.51704	11.8945	15.6436	7.6708	15.3921	15.2848	15.2918	7.32263	6.61573	8.07029	8.66002	10.1042	11.1208	14.3489	9.74666	12.0399	9.42067	9.02555	12.8949	5.93965	11.31	8.91197	10.3637	13.7193	9.53646	9.47067	9.62526	14.1633	13.4605	12.1501	10.1086	13.87
10046534	0	16.4779	9.98504	11.8384	11.7743	16.7538	11.6118	10.4231	14.4903	14.7221	16.3718	13.7829	13.726	6.3375	8.71312	9.19935	4.68066	7.09486	12.2356	16.2468	10.6355	15.8485	16.3963	16.455	10.723	10.5093	7.92316	10.4823	15.218	14.6317	16.1287	10.5781	13.9692	10.9799	7.16433	16.1957	10.3277	12.9861	9.61599	11.7095	14.2491	8.56085	10.9625	11.6787	15.3191	16.0206	13.5304	9.59889	15.2584
10046540	0	13.7105	8.56547	9.73598	8.16252	13.8365	10.4866	9.11871	12.8027	13.355	14.404	12.4504	11.8999	7.44751	8.31145	8.40209	5.04317	7.57249	11.3635	14.0574	6.66421	14.3271	14.1925	15.4895	7.56354	6.22955	7.60086	9.50896	11.0918	13.0322	14.0184	9.09849	10.6898	9.28289	7.73759	14.3245	8.22003	11.4427	6.98419	10.777	12.9314	9.03856	9.60471	9.26844	12.853	12.6991	12.0034	9.103	14.492
10046547	0	12.6697	8.47546	8.23246	6.99835	14.0809	9.17694	7.90333	10.7279	12.6112	14.4647	12.6848	10.7762	5.73297	8.21278	6.89348	3.89617	4.89671	10.1767	14.3198	6.55278	13.0356	13.0602	15.4822	6.74102	6.27692	6.57451	8.06722	10.5052	11.5833	14.1136	6.96066	9.22418	7.30985	7.56744	12.8758	6.20093	9.31502	6.22955	8.79079	13.3026	7.65616	8.35378	7.20111	11.2774	11.8167	11.1908	8.87497	12.646
10046553	0	14.2276	11.1816	8.37576	9.94791	15.7567	10.0272	8.3591	11.3193	11.5721	15.648	13.656	10.9359	5.83537	7.83334	8.04574	4.21381	6.99285	11.0187	15.9924	7.0909	13.4554	15.4553	15.7622	11.1882	6.41875	6.01997	8.40565	9.18401	12.4525	15.2005	8.92171	10.6006	8.43387	7.34013	12.9716	8.03177	11.1945	8.78493	10.1225	13.4073	8.6529	9.58849	8.68789	13.613	13.408	12.5491	8.75735	14.0268
10046555	0	13.9628	8.9932	8.67314	8.4632	14.3388	9.75612	7.85762	10.573	11.4727	15.2919	12.6431	12.1784	4.9348	8.59653	8.66549	4.07972	6.65823	12.0341	15.5396	7.12227	14.3184	14.8116	14.6088	7.85825	5.90021	7.5154	7.9794	8.49578	12.0844	13.7488	9.16846	11.4124	9.32169	7.30759	12.6701	5.87231	11.5148	8.35558	10.7194	13.2553	9.12611	9.12246	8.58597	13.119	12.899	11.7128	9.33031	13.7562
10046579	0	15.2141	6.98351	7.53677	7.20681	16.425	8.14377	6.95323	7.41743	7.66595	15.8847	11.7894	11.0594	5.66098	5.85895	7.79991	4.57966	5.61862	8.90942	12.9006	7.35986	14.5336	15.7669	14.6448	5.77444	4.72732	7.7571	7.94517	9.92755	7.48567	15.3462	6.67741	12.0668	9.79997	7.36569	10.9379	5.31401	8.93503	7.39898	9.50113	12.0212	7.47748	6.12883	7.06348	14.4982	12.9519	11.3963	7.39744	10.9774
10046580	0	14.0677	6.03688	8.77703	8.95425	15.5843	7.72857	7.44974	11.0983	11.4117	15.4052	12.8006	11.3588	5.24199	6.88609	7.51019	5.19152	5.03082	9.86827	13.3557	6.02724	14.1967	14.6741	14.9708	7.50939	7.35477	6.18045	7.63698	10.6482	11.5622	14.5663	8.08548	11.1486	8.67973	6.53423	13.7909	6.15439	10.3895	7.70112	9.59097	12.7108	6.99962	8.34546	8.96397	12.5401	13.7037	10.5749	6.80093	13.0654
10046583	0	13.2654	7.57776	8.91145	7.62106	15.2869	9.35903	7.31274	10.5422	11.6739	15.0142	13.5367	11.4368	5.25176	7.99803	8.12869	4.98295	7.32307	10.9887	14.4619	6.62271	13.9278	13.6934	15.8472	7.99544	5.63488	7.74347	7.52341	8.27846	10.7801	13.9509	8.25728	10.3737	8.53306	8.42169	11.9917	5.69	10.4971	7.1186	10.1819	13.5483	8.17277	7.76812	8.73604	12.2786	11.9751	10.6997	9.07467	13.1628
10046586	0	14.1	9.32486	9.90576	9.64629	14.2172	11.3576	9.60654	13.7726	13.6736	14.8946	13.177	12.2627	6.14796	9.03243	9.44055	5.53266	8.04737	11.4932	14.8395	6.68898	14.6759	14.7643	16.0071	7.47878	8.39645	8.26914	9.60939	10.8866	13.7548	14.4604	9.15415	10.6746	9.06508	7.87416	14.5921	8.08531	11.5491	9.39889	10.8498	12.9777	9.44092	9.99893	10.0122	13.1929	13.4032	12.3715	10.5201	14.8522
10046597	0	13.7988	5.97542	9.34548	8.61138	14.322	10.9346	7.83052	12.3312	9.97295	12.4471	12.1293	12.4481	5.9104	6.72748	7.81207	4.69922	5.80903	9.47929	10.7417	5.80609	14.3941	14.4887	15.1974	8.12965	6.70543	7.82974	8.0649	6.19739	12.536	13.8745	8.66969	10.5981	9.09446	7.21658	13.4686	5.9895	10.881	7.95961	10.4885	13.3688	7.61333	9.43414	9.18166	13.0353	12.8225	10.0713	8.78422	13.414
10046599	0	14.8677	8.86222	10.2201	9.25625	15.8293	10.9876	8.42859	11.3984	13.2748	15.9873	13.5708	12.9066	7.15564	9.161	8.49011	4.52256	6.02268	11.5204	16.0384	7.05604	15.1244	15.589	15.8905	8.60767	8.25477	6.89972	8.41417	10.1286	12.6222	15.0248	9.7578	12.4701	9.75808	8.62101	14.1169	6.61881	11.7525	8.81038	10.5532	13.8275	9.27648	9.22211	10.1765	13.74	14.2717	12.0236	10.0298	14.376
10046601	0	11.5455	6.28366	7.91597	7.15808	13.534	6.96868	6.78015	7.42873	7.84617	13.872	10.9395	9.84039	6.27663	5.60757	6.9547	4.79592	6.96217	8.68924	9.08561	5.65621	12.2215	12.1493	14.0921	7.68825	4.30108	7.3819	6.93759	5.58225	7.64863	12.9582	6.50101	9.09215	6.90024	6.54676	9.50801	6.44959	8.89798	6.77566	8.70693	12.3969	7.32996	5.1375	7.1734	10.6982	10.1296	10.4133	8.07494	10.7775
10046617	0	16.1714	8.30884	9.69602	11.3377	16.5987	9.92533	10.1552	12.452	11.659	16.4187	12.6564	12.9002	5.58829	7.8001	7.94489	5.83625	7.04403	10.9873	15.7906	8.35145	15.3171	16.2882	15.8495	7.31772	8.29155	7.21279	10.3911	14.0181	11.9921	16.2991	10.3068	14.106	11.1413	7.95206	14.5565	6.69791	11.795	9.83649	10.5927	12.9455	8.24587	8.80222	10.8013	15.3309	15.6422	12.9308	8.27583	13.7393
10046621	0	11.4036	6.4191	8.05532	7.23819	13.5008	7.11971	6.72003	10.364	9.70026	12.6414	10.5385	9.29889	7.78121	6.90219	7.23805	5.01377	5.07215	8.4805	9.33026	5.65335	11.0634	11.5043	14.1537	6.5826	5.58811	8.33413	7.15031	7.61939	9.9782	12.7847	6.13494	7.14639	5.6739	8.47077	10.8771	6.76075	8.85765	5.76296	8.2987	11.3634	8.5606	7.53636	7.37902	10.0761	9.81287	9.41266	9.17281	11.6335
10046623	0	13.5235	5.52979	8.10269	8.01873	15.6631	8.85886	5.46627	9.89872	7.22165	13.8686	13.0222	11.6427	5.59425	6.83912	7.39557	5.08074	6.45477	8.29935	9.81023	6.34312	13.925	13.9747	15.2398	7.53831	5.0287	6.59972	5.88127	4.50373	10.5823	14.4148	7.99761	10.1037	8.29001	5.77913	11.661	5.82949	10.2183	7.04318	9.55819	12.9946	6.23942	8.92464	8.28601	12.4676	12.0112	9.58682	6.59252	12.5423
10046629	0	13.5647	7.15101	8.90905	7.64165	14.8864	9.65042	7.63604	11.5485	10.778	15.4415	13.4113	11.3741	5.82143	7.26909	8.58193	4.6251	4.80916	11.0836	14.5107	6.59397	14.1999	14.3106	16.0351	7.30097	6.943	6.87314	7.91422	8.66631	12.4202	14.7657	8.15102	10.3601	8.49918	6.54316	12.4107	6.58128	10.9211	7.72923	10.2718	13.215	7.60083	8.03176	8.70459	13.0227	12.9693	10.9546	8.49148	14.0907
10046640	0	12.9306	6.83193	9.34098	8.97265	14.5461	10.6097	8.38941	12.3442	12.2394	14.1831	12.141	11.1924	4.63337	7.88739	7.38716	3.84248	6.49523	10.9082	13.7733	6.53593	13.9128	13.8918	16.1183	7.38915	7.39506	5.36559	8.49867	9.52251	12.9388	13.7953	7.93262	10.005	8.41298	7.4113	13.5352	8.17853	11.0464	7.38244	9.26839	12.8822	7.68438	8.58859	8.69293	12.1966	12.1328	11.1077	8.36011	13.6364
10046647	0	14.5763	8.76997	9.7584	10.5329	15.357	11.2235	8.42019	12.6672	13.4416	15.3634	13.9974	13.3637	6.21455	7.21128	9.14128	3.66767	8.18914	12.4052	14.6489	8.44479	15.3409	15.2775	16.1509	8.26671	8.17221	5.11366	8.84552	10.2523	13.2191	14.6745	9.36902	12.1068	9.57981	6.65085	14.13	8.3815	12.0972	8.46073	10.9496	14.2445	6.74716	10.1609	9.87935	13.8669	13.7125	12.7761	7.64028	14.4501
10046657	0	14.6033	7.48104	8.13699	7.46365	15.9312	9.9006	7.89616	8.43712	10.3776	14.9525	11.9639	12.3851	5.59988	6.23425	7.91033	3.76532	6.42277	11.1144	12.1922	5.61073	15.1554	15.0852	13.8014	9.31982	6.46464	6.80103	7.98981	8.4399	8.35596	13.1243	8.77989	11.7299	9.88135	6.76257	10.5815	3.90265	11.105	7.52224	11.578	13.2917	8.29534	5.89346	7.87243	14.2689	12.8007	12.3248	7.75134	12.9982
10046669	0	13.8611	10.6057	10.1555	8.23147	14.5213	9.78977	8.78546	11.4654	13.0221	15.129	12.6258	12.0698	5.98893	8.84003	7.97753	5.42055	8.24179	11.7517	15.6871	5.51614	14.7645	15.0577	15.1298	8.7014	5.36208	7.06605	8.92137	10.6229	11.7267	14.2045	7.83768	11.402	9.02435	8.33916	12.8949	6.5547	10.7761	8.04381	10.359	12.9593	8.68638	9.12415	9.48019	12.9434	13.4759	11.9505	9.61117	13.907
10046687	0	14.0382	8.89547	8.95209	9.79198	15.5752	9.83209	8.61716	12.0047	11.0459	15.1509	11.2563	10.8655	4.56858	5.73623	5.15003	3.765	6.52315	9.86781	15.2543	5.36625	12.6198	15.0309	15.6127	8.82659	7.99464	5.75451	9.0079	9.83018	13.2234	14.5266	8.16044	10.5837	8.27141	4.62246	13.3891	7.56423	9.94113	7.45857	9.18147	11.3547	4.58568	7.27331	8.39832	13.0521	13.6032	11.5295	6.76113	13.6111
10046690	0	12.988	8.77388	7.87075	8.05681	13.7631	10.2401	8.04791	11.2388	10.4034	14.897	12.6328	11.1548	5.46002	4.14176	8.27024	3.73639	5.37823	10.717	13.9065	4.1102	13.9797	13.9734	15.6958	6.65915	5.03223	6.27973	8.58676	7.9163	11.6395	13.9183	8.6559	10.4769	9.06062	6.61783	12.0403	3.75136	11.2075	8.67126	10.3262	12.7318	8.56422	8.74537	8.58416	12.412	12.2453	11.5464	8.50027	13.8717
10046701	0	10.7945	5.82723	5.67883	6.63681	13.7266	8.09798	6.47299	9.43658	9.31058	12.6976	10.2289	8.52765	5.25807	5.6135	6.14213	4.76086	5.25512	8.78533	11.0912	4.95042	10.8324	12.4014	14.0377	5.36001	5.71276	6.41019	7.42665	7.13657	9.6916	12.8599	6.71504	7.76566	6.69993	6.10459	10.4307	5.30608	8.70042	6.00785	7.36156	11.2124	5.78173	5.6812	6.91522	10.2208	10.2935	10.183	7.04493	10.5081
10046711	0	14.0815	6.81356	7.84723	9.07894	15.7847	9.38596	7.33099	11.4413	11.4222	14.9921	12.7756	11.5959	5.99926	6.22004	7.56329	4.87056	5.63465	10.4121	14.6377	7.81419	14.1956	14.951	15.9164	7.08927	7.38275	5.76522	8.12601	10.6619	12.139	14.4789	8.3572	11.496	8.36444	6.05684	13.3067	5.37379	10.8013	7.64004	9.46384	12.9808	6.76669	8.41987	8.98446	12.9405	13.5456	11.4473	6.91336	12.897
10046713	0	14.3672	5.92903	7.8638	7.61719	15.7208	9.84161	6.60831	10.1067	7.35496	13.2219	10.6068	10.9493	6.00063	7.22107	6.61545	4.60727	6.02232	7.94691	10.4132	4.17656	12.6053	14.6773	14.5367	9.05733	5.65735	7.2993	7.3653	5.28747	10.633	14.9081	6.87664	10.0145	8.46559	6.22468	11.3131	5.31129	9.58688	6.86791	9.14314	12.3606	6.53695	7.675	8.71226	13.0974	13.0846	9.79456	8.37217	11.5041
10046728	0	14.2939	9.02222	9.08096	9.25106	15.3851	10.9931	8.54139	11.3256	12.1103	15.0304	12.0384	12.3834	6.72096	7.55979	8.47133	5.27534	8.41103	11.5743	15.9866	8.46738	14.4142	15.3222	15.264	9.48237	7.26607	7.35488	8.82651	9.54528	12.5736	14.0664	8.4501	11.5686	9.73655	7.64824	13.3499	7.18592	11.878	8.36015	10.7677	13.2375	7.10764	9.17057	9.61827	13.3833	13.4673	12.291	9.23387	13.8084
10046767	0	16.1155	7.66896	9.5783	12.2747	16.4922	8.52016	9.28458	13.5757	13.5644	16.3585	11.861	12.8999	4.789	7.42278	6.6595	4.86518	4.86814	8.78328	16.0585	7.96624	15.1867	16.2615	15.846	5.24732	10.2155	6.0445	9.76427	15.6778	13.0484	16.1719	9.15836	13.6945	10.7513	5.97159	16.2978	7.04969	11.331	8.91596	9.35537	12.0921	7.46842	9.60659	11.1913	14.7639	15.7607	12.2251	7.24749	12.9683
10046772	0	13.7915	8.3046	9.12476	9.32747	15.2691	10.5432	8.90619	10.7164	11.2164	14.4249	11.1809	10.4745	7.30152	7.10507	8.42226	4.20664	6.90673	10.7971	14.789	6.94589	13.073	14.6229	14.8162	8.79304	6.59147	8.64899	9.25843	10.0492	12.1263	14.3919	5.96049	10.2163	8.1998	7.59066	12.1465	6.85271	10.9347	8.22212	10.1939	12.5774	7.48418	8.25846	8.03348	12.7608	12.4196	11.8596	9.45501	13.3029
10046882	0	14.4438	8.763	10.5991	9.04371	14.5048	11.1031	9.453	12.7348	14.4917	15.2411	13.9794	12.9842	7.63985	10.1349	9.93197	4.78026	7.10247	11.8801	15.3744	6.50228	14.9944	14.6588	15.8211	8.65158	7.93618	8.70392	9.47025	12.7905	13.0833	14.1655	10.1276	11.4128	8.87734	9.10368	14.948	9.18637	11.8127	8.50061	10.667	13.6264	10.332	10.3577	10.0557	13.4631	13.4384	12.1969	10.8678	14.4905
10046904	0	12.9485	8.16483	9.62318	8.21953	14.1331	10.57	7.93497	10.6407	11.3285	15.0296	13.1549	11.2206	6.35071	8.84569	7.21026	4.26664	6.22375	10.7707	14.9232	7.17621	13.7684	14.0322	15.7341	7.50064	6.38166	6.99602	7.97608	7.96165	11.5969	13.8647	8.01443	10.8241	8.22118	7.88693	12.6832	6.31368	10.45	8.27191	9.46708	12.4909	8.77298	8.66473	9.10553	12.6697	12.2059	10.9134	9.79196	13.544
10046914	0	14.4867	6.86367	8.44737	8.36181	15.9039	7.10089	7.65191	10.2838	10.5494	14.8161	10.1464	9.99594	5.89736	5.24929	6.82521	4.47041	5.39732	8.41893	12.212	5.60689	11.4089	14.4027	13.7532	6.75769	6.18255	6.89874	8.03799	9.1445	10.9262	15.2704	7.87878	8.77405	7.20753	6.43047	13.0453	7.75004	8.86352	6.22535	8.40316	11.4236	7.68814	7.34414	9.00039	11.3365	12.6859	10.8241	6.10992	11.9523
10046938	0	15.8714	9.32466	7.77059	7.56149	16.133	9.28677	8.03224	9.41253	11.1742	15.0157	9.6223	10.7945	6.52246	6.68723	6.82242	4.71017	6.47444	10.1003	13.1029	6.18579	13.7225	15.4118	12.9204	6.95818	6.74284	8.12579	9.01316	12.2435	10.7835	14.4765	7.1146	11.3466	9.97618	6.49517	12.3838	5.578	9.30307	7.492	11.1452	11.7914	6.77163	7.58843	8.40952	14.9574	13.4486	12.9632	8.06914	10.6919
10046944	0	14.6076	10.8065	9.72667	9.60752	15.8224	11.1481	9.05478	12.4243	13.6358	16.0929	13.5567	11.7471	5.76614	8.72873	7.94072	4.30415	7.28616	11.5711	16.359	7.62966	14.831	15.6566	16.4243	7.39517	8.13362	7.2853	9.10161	12.6779	12.9088	15.4732	8.86328	12.2824	9.11557	8.14098	14.8714	7.97335	11.2586	8.25439	10.2794	13.9576	8.3774	11.3408	9.87068	13.1453	14.4582	12.3862	9.62156	13.8674
10046950	1	13.3209	6.95709	9.06032	9.5586	14.9962	10.0461	8.21381	12.717	14.0284	15.0083	13.2532	12.4019	5.98258	7.63713	8.05603	4.7903	6.56125	11.5673	14.7732	6.45238	14.3653	14.909	16.3116	7.68259	7.75011	6.84564	8.26615	11.8592	12.9901	14.1906	9.42353	10.6377	8.25825	7.88891	14.5711	8.5387	11.1972	7.66398	10.1729	13.4469	8.12504	9.3724	9.35596	12.6886	12.9684	11.5571	8.63464	13.4115
10046962	0	14.738	9.44826	8.42063	8.02493	16.445	8.91719	8.49039	6.98929	8.86625	15.8021	9.0561	10.3835	7.49616	5.66312	7.83962	5.96687	6.58218	10.18	14.4796	5.87973	14.0576	15.8571	11.4072	8.36099	5.04404	7.77334	8.67736	9.70915	8.36114	13.981	7.53982	11.7512	9.52579	7.34369	10.4925	4.68403	9.48378	7.79134	9.87575	11.514	7.29621	6.08253	6.96706	14.1196	12.6644	12.2378	9.32386	11.0607
10046971	0	13.5412	10.0359	8.85465	8.65039	14.7743	9.46893	7.96657	11.3832	13.252	14.3633	12.3761	11.5647	6.51423	8.69488	7.75346	5.50004	6.70343	11.078	15.7727	8.58647	13.8508	14.6089	14.8894	7.91997	7.06776	7.64137	7.99557	9.45166	11.3103	13.9678	8.71629	10.1819	7.92311	8.46804	13.9009	7.37538	10.2114	7.40601	9.17667	12.7914	8.17455	9.99478	8.6909	11.9958	11.8433	11.7745	10.2787	13.083
10047015	0	15.3069	12.0835	10.3329	10.5048	16.1794	10.6075	9.71282	13.5886	15.6594	16.4303	13.8992	12.6339	5.65033	9.63742	8.46343	4.93588	7.6523	11.8357	16.6137	7.68953	15.1304	15.9831	16.4284	8.12304	8.83106	6.80592	9.64749	16.0849	13.8577	15.838	9.57899	13.8634	9.47351	9.03233	16.0917	8.7076	11.7049	8.83843	10.302	13.8597	9.29935	13.0567	10.1934	13.5671	15.2867	12.7882	10.1903	14.304
10047091	0	14.5468	10.5706	10.3169	9.82099	14.9066	11.1476	9.59904	13.2372	15.3846	15.8492	14.4109	13.266	5.66667	9.62571	9.1422	4.45187	8.54353	12.7313	16.2774	7.71707	15.5339	15.3435	16.4003	9.25658	7.99065	8.06621	9.5375	12.3279	13.4624	14.7947	10.9316	12.0729	8.83119	9.48962	15.1676	9.36774	11.9318	8.8381	10.961	14.0349	9.76368	11.2323	9.67912	13.5472	13.7143	12.8461	10.2542	14.4745
10047093	0	15.5342	10.1853	10.0521	10.6039	16.3641	11.2796	9.27108	12.445	13.8676	16.186	12.4819	13.1334	6.56163	7.96193	8.50123	4.93899	7.38108	12.2397	16.5515	8.1393	15.4599	16.0737	15.1906	9.17418	8.11686	7.02504	9.37292	13.2171	13.4699	14.779	9.75449	12.7952	10.2494	8.18333	14.8451	7.11082	11.8448	9.30077	10.7875	13.5916	8.1164	10.5018	10.1431	14.3211	15.0594	13.1584	9.21186	14.152
10047099	0	13.7941	9.85568	8.4895	8.9405	14.9374	9.86625	7.63125	11.0721	12.1863	14.3325	11.1937	10.9629	5.78597	7.41935	6.29122	4.58033	5.77876	10.7939	15.7381	6.74203	13.2877	14.669	14.3405	9.2148	6.51877	6.09102	7.74559	10.6017	11.9369	13.8151	7.50415	10.3946	7.54449	6.7619	13.2403	7.58788	9.74957	7.4301	8.66001	11.7032	7.52086	8.81138	7.69335	12.1793	12.777	11.9871	8.08254	12.5947
10047137	0	13.4581	11.4294	9.3301	9.10202	14.6807	10.1224	9.29538	13.0751	13.6657	14.4559	11.8677	10.7503	6.85167	6.54342	7.22073	4.31904	6.52813	11.2185	16.0749	6.43269	13.0686	14.9443	15.6159	10.7092	7.66416	6.88051	9.32812	11.7027	13.0655	13.8912	7.67999	9.83221	8.35982	7.13694	14.6203	9.43379	10.6993	8.34293	8.55022	12.0857	8.34812	10.6399	8.96474	12.4371	12.3885	12.4734	7.89037	13.5402
10047145	0	14.1226	10.8955	9.15812	8.86257	15.4474	10.1634	7.99442	11.0649	13.2213	15.8039	13.1088	11.6288	6.69453	7.34938	7.67257	5.07532	6.59419	11.3688	16.0755	7.45093	14.7753	15.0719	16.1127	8.68068	6.89751	6.48478	7.94831	11.7739	11.7062	15.0322	8.22753	11.9207	8.71438	8.45819	13.8351	7.69562	11.1097	8.13544	9.16038	13.5997	7.47773	10.3537	9.06771	12.9456	13.6552	12.1413	8.67871	13.1191
10047158	0	14.1839	10.3618	9.40638	9.97301	15.6243	9.99327	8.91567	12.8165	14.376	15.7794	12.3305	11.8602	5.62038	7.69814	7.33661	4.31114	6.68758	11.1247	16.3474	6.82601	14.3214	15.3239	16.0588	7.53438	7.98545	6.84505	8.94549	14.0227	12.9815	14.7974	8.83496	11.7712	8.67261	7.33014	15.2108	8.79259	10.7675	7.58055	8.50726	12.8968	7.36431	11.3103	9.27939	13.016	14.3383	12.1642	8.45746	13.7134
10047160	0	12.4561	10.4559	8.20143	7.65974	14.0482	9.49166	7.36189	10.3212	11.5566	14.456	12.3786	10.6521	5.62185	6.36329	6.75917	4.15129	6.45149	10.7564	14.3671	6.31067	13.6506	13.6675	15.5119	9.52726	4.87307	6.75454	7.5473	9.38031	10.4169	13.5998	7.71611	9.69937	7.34555	7.51819	11.7892	5.71202	10.1508	5.90807	8.96178	13.0547	7.93663	9.12948	7.13648	11.3787	11.4414	11.7512	7.85369	12.2634
10047211	0	14.9178	8.12514	8.80957	10.3583	16.2003	9.90332	8.48789	11.4899	11.0847	16.0147	11.9567	11.9455	6.85333	5.48556	6.90233	4.19117	6.58257	10.6935	15.6756	5.99887	14.9374	15.6181	15.809	8.51488	8.01818	6.5664	8.84827	13.0827	12.237	15.2006	8.11553	12.8814	9.39366	7.10827	13.8617	7.61671	11.4911	8.00638	9.01972	12.1017	7.8637	7.50058	9.76223	14.2168	14.5202	11.9152	9.16991	13.6534
10047239	0	15.0121	9.67621	9.35065	9.48014	16.015	9.92152	9.46963	11.4572	13.3367	15.5268	12.9113	12.4765	7.12624	7.57262	8.76264	4.10098	6.35933	11.9089	15.7811	6.60342	14.8346	15.639	15.2951	6.37766	7.45073	7.86709	9.69094	11.516	11.7916	15.4202	9.86143	11.8632	9.58831	7.66115	13.9606	6.23057	11.184	6.36989	10.3992	13.0307	8.43525	9.36735	9.82822	14.3814	14.3759	12.7078	8.16898	13.6428
10047240	0	12.9854	8.84903	8.93309	9.03565	14.1937	9.86743	9.1366	11.397	11.397	14.1864	11.6659	11.1682	4.1003	8.34416	7.72535	4.09466	7.01521	10.9342	14.6309	4.3659	13.7327	14.3636	14.9444	7.65946	6.25429	7.82129	9.22518	9.25487	11.4053	13.5706	8.05895	10.1154	8.15433	7.55035	12.3464	6.36098	10.5078	7.11216	9.81897	12.5629	8.31988	8.42451	7.98916	12.4636	12.2675	11.4233	8.78934	13.4265
10047249	0	13.946	7.76128	8.75939	9.62708	14.9267	10.2309	8.44603	11.8778	11.4281	15.3994	13.6503	11.9577	4.87666	8.12082	8.26407	3.96643	6.18986	11.3467	14.9777	5.60187	14.3788	14.7831	16.104	8.20131	7.03148	7.51843	8.6609	9.21432	12.6155	14.7204	9.01056	11.3571	9.50623	8.24138	12.6994	6.70353	11.5629	8.07378	10.6939	13.3885	9.6193	8.89389	9.29779	13.3996	13.0958	11.5072	9.33063	14.2439
10047263	0	13.6582	8.45928	9.00389	8.32998	14.9995	10.7309	8.43582	12.223	12.664	15.4907	13.8762	12.0171	5.84099	7.59579	8.80757	5.05866	5.91753	11.4025	15.1156	6.47711	14.5105	14.5153	16.1163	7.91413	8.00116	6.76336	8.54967	9.87302	13.1598	14.5945	9.46012	11.6085	8.90522	8.02068	13.5827	6.64721	12.1195	7.71304	9.9453	13.2004	7.0504	9.39404	8.85614	12.8982	13.1304	11.4037	8.38595	14.4972
10047272	0	14.5226	8.81216	8.01545	9.04145	15.5824	8.32304	7.68093	10.2255	9.30317	14.7879	10.216	10.6317	5.73739	6.75385	6.65033	4.5793	4.55655	10.2924	15.0715	5.75165	13.3885	15.3423	13.4446	6.76875	5.72416	7.11372	8.32811	10.0864	10.8249	14.4862	6.80382	11.3234	8.04387	6.35768	12.5049	6.77222	9.39729	7.30083	7.93176	11.5721	8.65401	7.67787	8.14497	13.3354	12.9696	12.1304	7.3576	12.7146
10047276	0	13.4739	8.42005	8.49104	7.39733	14.702	9.38236	7.68378	10.7844	11.7682	15.0314	12.8039	11.1875	5.82388	7.31723	6.01409	4.2142	7.00087	11.4454	14.8677	5.62734	13.6122	14.2183	15.5817	7.54435	6.40985	8.0411	7.80837	8.61945	11.4269	14.2611	8.32061	10.1793	8.26162	6.78317	12.5784	7.61698	10.8882	7.19256	10.0511	13.1911	7.81863	8.18539	9.41823	12.569	12.8132	11.165	8.28326	13.4517
10047282	0	13.7191	9.73652	9.13958	8.97255	14.7731	10.6418	8.5014	11.7223	12.1769	14.7719	12.8484	11.8292	5.63326	7.55882	8.27225	4.91299	6.44723	11.6732	14.9999	6.17867	14.2562	14.582	15.806	9.42654	7.22409	8.42628	8.83329	9.40057	12.8344	14.532	8.78708	11.2139	9.49706	7.95366	13.3686	7.92301	11.6816	8.66874	10.8202	13.2786	9.45538	10.1157	8.74098	13.2359	13.1853	12.2648	8.32227	14.3863
10047287	0	12.6714	9.04162	8.56921	7.68455	13.99	9.84072	7.51541	9.39315	11.3116	14.1887	11.2252	11.2656	4.29249	5.85205	6.77704	3.92847	5.64131	11.3438	14.9415	6.02943	14.0867	13.9011	13.021	7.06663	5.86525	6.57521	7.56458	9.47599	10.871	12.0004	7.84172	10.5549	6.94275	5.6526	12.2268	5.16148	10.3531	8.0414	9.48181	11.8861	8.89411	8.14465	6.97089	12.1591	11.7054	11.1972	10.1103	13.1476
10047300	0	15.7652	7.4361	7.94836	8.26181	16.5784	9.23397	8.17171	8.83641	8.0057	15.7441	10.556	12.0802	5.21101	7.3231	7.10729	4.97508	5.79119	8.48772	12.3807	7.43275	13.8193	16.3106	13.3695	6.53319	6.31442	6.94268	9.66519	7.10699	8.83358	16.0511	8.12898	10.282	10.0551	6.9196	12.1217	5.01716	10.1698	8.58502	10.8297	12.3756	7.74956	7.84119	9.45296	15.4659	13.4981	12.6363	7.74643	11.8116
10047323	0	12.1173	6.3891	8.512	7.71871	13.8184	9.3716	6.46009	11.0304	10.0086	14.1441	12.1026	11.0604	4.22982	7.53022	7.35367	3.76744	5.50192	9.70044	12.3935	4.8938	13.3177	13.2151	15.8553	7.21116	5.81514	6.45969	6.86132	7.70348	11.7016	13.4838	7.56621	10.5392	8.09127	6.73605	12.2975	5.02135	10.3055	7.48888	9.6846	12.173	7.00574	7.03673	7.66816	12.19	12.1393	10.1597	7.21412	13.4002
10047325	0	13.7864	7.4998	8.48882	7.9113	14.5134	9.51209	7.82875	9.78661	10.4225	14.8262	11.8169	11.1977	6.11805	6.92178	8.19311	4.42942	4.4446	10.3417	13.5602	6.73065	14.2602	14.129	14.9426	4.28814	4.94645	6.63333	8.38785	9.55271	11.3895	13.8175	8.00774	10.8399	9.10592	6.18005	12.0771	3.82293	11.11	8.30574	9.86136	12.9304	7.39278	7.32234	9.20567	13.1371	12.6688	11.4462	6.56793	13.5088
10047328	0	14.2574	5.68852	8.52348	8.82186	15.6936	10.3725	6.89774	11.6227	10.4282	14.8858	12.7567	12.0104	5.85957	7.59488	7.82841	4.57459	5.72539	8.94289	11.8196	6.83711	13.9282	14.8113	15.0179	8.06081	7.3151	7.53016	7.12361	9.35301	12.1881	14.8994	7.95119	10.9641	8.61033	6.94818	13.6175	6.22425	10.3131	7.46301	9.78705	12.3905	7.24823	8.52187	9.10673	13.4914	13.9797	9.57873	8.14511	12.8764
10047329	0	15.2131	6.35122	8.29256	9.43647	16.3108	8.55009	8.41249	12.1266	11.8517	15.9923	13.3724	11.6067	5.28411	7.5363	6.69287	4.86483	5.61076	9.28561	14.7739	6.15287	13.0864	15.2736	16.0903	7.3329	7.95221	6.29572	8.76112	12.1846	12.0055	16.1184	8.70209	10.487	8.67703	6.8969	15.1139	7.18041	10.301	7.70899	8.75795	13.1735	7.25219	8.23244	9.77587	13.7557	14.1575	10.9434	7.10967	13.1416
10047335	0	13.4735	8.43956	7.80102	6.79713	14.7328	9.3504	7.9844	8.31462	9.6757	14.4751	8.58019	11.3995	6.50502	6.94412	9.05825	4.50932	8.04496	11.2611	12.1873	5.39318	14.6288	14.7498	11.8875	7.20865	4.80069	7.85043	8.33693	7.66216	8.84089	10.8621	7.94854	10.7373	10.3238	7.04103	9.95471	4.45035	10.3818	7.54071	11.7257	12.4562	8.95	6.59468	7.71736	13.8326	10.9314	12.4427	8.22058	11.9525
10047337	0	13.5706	7.6133	9.7404	11.589	14.8705	9.64937	7.4331	11.5293	12.2324	15.3422	14.0722	12.5871	6.8068	6.44941	8.29332	4.12052	7.00366	11.3383	15.13	6.71122	15.0893	14.4778	16.265	6.28574	7.42011	7.58915	7.78391	10.5747	12.6321	14.4926	8.99388	11.633	8.85677	7.02759	14.2624	7.03299	10.9318	8.5702	10.1688	13.4236	7.51236	8.57385	9.16586	13.1517	13.6997	10.8382	7.83649	13.6816
10047345	0	13.5023	9.74057	9.75372	9.85228	14.1716	10.4351	10.073	12.2384	13.8229	14.4939	11.6848	11.5703	5.89719	8.71885	7.83743	4.11936	7.39215	11.4376	15.3742	7.02704	14.1488	14.3709	15.1173	8.39978	7.97095	7.72657	10.0795	11.1602	13.0806	13.371	9.21177	10.469	8.51902	7.36102	14.183	8.81728	10.9383	8.35469	10.2631	12.1892	8.50432	10.1452	8.14809	12.4816	12.8727	11.3797	8.70342	14.1048
10047358	0	14.905	9.5125	10.4961	9.65571	15.4258	11.0884	9.74344	13.9566	14.6291	15.7807	13.8822	13.2823	5.96754	7.96595	8.98465	4.47034	5.79561	12.0837	16.0188	7.69437	15.1147	15.4555	16.3477	8.64672	9.06409	7.30384	9.80443	13.9692	13.7437	15.2905	10.0199	11.9988	9.63874	8.34221	15.406	9.18697	12.2962	9.64465	10.8202	13.4457	8.55826	11.2454	10.5149	13.7989	14.5213	11.805	8.10959	14.9252
10047361	0	11.5758	7.35512	7.27452	7.17354	14.4666	8.40673	6.77993	9.47163	10.2894	14.6693	12.7762	9.65097	5.55152	6.52108	6.00899	4.3067	6.23875	9.31866	13.6766	5.45582	12.0715	12.6277	15.5518	6.12203	4.95475	6.96443	6.67594	6.79613	9.87212	14.0683	5.79834	8.10306	7.2862	6.56762	10.5665	4.58033	9.34946	5.43526	7.95448	12.9764	7.08967	7.16748	7.25162	10.2751	10.7255	9.08937	7.31621	11.9079
10047372	0	14.6829	9.93297	9.79943	8.89579	15.2066	10.922	9.72992	14.0773	14.0918	15.4634	12.8076	12.4074	5.91917	8.97054	8.84577	4.06428	5.6661	11.5022	15.8812	7.30391	14.7008	15.1585	16.2132	7.01722	9.07489	6.63196	9.67505	12.4642	13.7554	14.7684	9.14656	11.44	9.23466	7.91986	15.087	8.65578	11.9158	8.68989	10.5913	13.1073	8.70891	11.3892	9.98264	13.3353	14.1965	12.2463	8.87502	14.699
10047373	0	12.7967	5.82423	8.2703	7.05021	14.709	8.95196	7.82114	11.8367	11.1942	13.4627	12.1028	10.9358	5.54628	6.82272	6.20193	4.42942	4.8777	8.73928	10.1694	5.05918	12.4443	12.9177	15.4164	6.90969	5.91526	5.8238	8.03014	8.61488	10.912	13.7969	7.17907	8.19589	6.66505	6.51795	12.4858	6.49055	9.96022	5.64792	8.95044	12.6468	7.02508	8.28406	8.05926	11.4621	10.97	10.269	7.51253	12.9434
10047377	0	14.3182	8.00389	9.01225	9.66598	15.3783	9.9771	9.29229	13.4125	13.1131	14.5017	11.8104	11.3252	6.96008	8.20277	7.9117	5.52791	6.44107	10.6868	14.6736	6.97318	13.8289	15.1797	16.2596	7.24588	8.90621	7.41525	9.67387	12.3823	13.3951	14.2844	8.41781	11.0858	8.96704	8.2289	14.8604	8.41329	11.6355	8.79308	9.22952	12.4551	8.02829	8.69576	9.13154	12.8438	13.3855	12.1535	8.82925	14.1045
10047384	0	12.5725	7.55908	4.60407	6.55116	13.9209	8.53072	6.89159	9.91979	10.3367	14.4064	12.2951	10.2038	3.98714	6.96695	4.68083	3.75617	7.54295	10.0706	13.365	4.17009	13.2416	13.3578	15.1547	6.13859	6.67659	5.77534	6.96924	7.24082	10.813	13.0403	7.76853	9.78222	7.94082	6.85246	11.5522	4.33899	9.17157	4.00881	8.76104	11.7245	5.80245	8.51367	4.20984	12.2274	11.6262	10.6362	7.7728	12.6487
10047387	0	13.5316	9.75538	8.59735	8.16884	14.66	9.14322	8.67695	10.1158	10.8652	13.7119	11.286	11.0392	5.86498	7.21246	8.15856	5.28607	7.29848	10.696	13.9438	5.2149	13.7558	13.9758	14.5727	7.46887	5.65329	6.90401	8.84678	9.2521	10.8569	13.5757	6.54753	10.3446	8.3343	6.39065	11.857	6.45115	10.2786	5.46708	9.14939	12.3528	8.00614	8.6669	7.71435	12.413	11.8897	12.1717	11.4836	12.8051
10047398	0	15.7786	11.1328	9.52179	11.0224	16.6938	10.5679	10.2925	13.2016	14.3505	16.4045	12.9714	12.3403	5.87317	8.35297	7.75078	5.33307	6.01389	11.7391	16.5849	8.32381	14.545	16.408	16.0449	7.6409	9.74775	7.20604	10.3033	13.9276	13.7266	16.2714	9.64746	12.3469	9.76989	7.68318	16.0986	8.42268	11.1824	8.68986	10.0118	13.6551	8.09907	11.4122	10.497	14.5653	15.2936	13.4627	8.13498	13.5875
10047403	0	16.2487	12.9489	9.65879	10.1857	16.7347	11.298	10.3619	11.7923	13.6506	16.5093	13.7879	12.7276	6.0878	7.83129	9.02416	6.26119	7.13053	11.7611	16.6595	8.12133	15.5685	16.6018	16.0798	8.54607	7.66551	7.6572	10.3592	13.2669	12.7313	16.4327	9.71926	12.9734	10.865	8.15985	15.2088	7.26741	11.9123	9.50179	11.1808	14.1328	8.24926	11.1362	10.0838	15.1081	15.253	14.0984	8.73837	14.0454
10047405	0	14.1883	6.23036	7.76501	8.64234	15.2524	9.14564	6.35394	10.1361	9.1155	15.0709	9.6408	9.92631	4.44089	6.45945	6.67033	3.89743	4.4782	8.49998	13.9971	5.71149	12.8654	14.9101	14.2305	8.50469	6.51611	5.30155	7.24735	8.79609	11.3275	13.8601	6.74953	10.9646	8.69485	6.21064	11.9026	4.39005	10.1047	8.13216	9.46465	11.6266	5.34177	7.95413	7.87146	12.9841	13.1722	10.4316	6.43251	12.6139
10047410	0	13.1113	6.0545	7.82073	5.66081	13.5833	9.21551	6.1755	6.84708	7.2114	10.7102	5.73116	10.1507	5.2878	4.74551	7.22698	4.12093	5.11395	7.76454	7.19537	5.74534	12.964	14.148	11.5542	6.3905	4.58418	6.43174	6.86565	5.11111	9.12896	9.57668	7.06033	8.68609	9.063	6.08108	8.26997	4.64068	9.14824	7.11493	10.6821	10.5719	7.46131	4.78288	5.77681	12.8037	10.3503	11.0667	7.80973	10.47
10047467	0	15.376	7.71316	9.47395	10.2	16.4825	10.6764	8.13161	11.797	11.5628	15.4198	12.3635	12.0472	4.80411	9.01735	6.97404	5.70576	6.61556	11.4197	14.5918	6.81499	14.2518	15.8183	15.8046	9.22221	7.60138	7.10766	8.98945	11.3619	12.7063	15.6523	7.44652	11.962	10.1881	6.93052	13.766	7.29724	11.3071	8.71729	10.0732	13.3284	7.82417	8.99844	9.95477	14.2468	14.4152	12.3627	9.02419	13.6371
10047478	0	13.9411	8.77173	9.30447	8.23498	15.2587	9.90708	8.36649	11.8074	14.052	14.6831	12.7113	11.8305	6.13898	8.20067	8.87239	4.18102	7.65218	12.0053	15.4625	6.37532	13.9906	14.5227	15.4683	9.30143	8.12293	6.80243	8.56572	12.4002	12.5971	14.0899	7.75111	9.84907	7.82725	7.95525	14.4986	8.6557	11.071	8.4622	9.71998	12.6662	7.71925	9.95913	8.79362	12.3753	12.7177	11.7917	12.741	13.7757
10047501	0	12.4903	6.16736	7.17137	6.6734	13.1094	9.31432	7.51824	10.0163	10.7496	12.8373	11.2087	10.4382	5.44543	7.84504	6.50475	4.15559	5.0317	10.3385	11.8581	5.99367	13.3405	13.1324	14.6927	7.01002	5.75868	5.6893	7.80583	7.6976	10.632	12.5313	7.7043	9.70101	7.83381	7.19535	11.3034	5.64446	9.57667	5.94834	9.35744	12.2183	7.36092	6.8511	8.23411	11.7768	11.5696	11.0556	8.84298	12.0789
10047520	0	13.6254	13.996	9.87118	11.289	15.206	10.8352	9.57182	12.958	12.882	14.6752	12.7427	11.2054	5.71444	6.44293	8.41525	4.67886	6.43946	11.541	15.7615	6.74172	13.5654	15.1149	15.7214	12.5159	9.22289	8.14565	9.43101	10.4924	13.9793	14.2426	8.71199	10.3217	8.65964	7.65533	14.4083	10.3389	11.4953	9.32113	9.15963	13.4255	7.69913	11.0359	9.16011	12.6958	12.4553	15.3372	8.95968	14.6179
10047539	0	15.5101	7.96816	8.86268	9.62445	16.3609	10.0614	8.27423	11.8151	11.6174	15.7699	11.8083	11.7538	6.47421	6.98618	6.81987	5.0763	6.4713	10.6207	14.9201	6.46495	13.9212	15.76	15.6062	8.70408	8.0847	7.06363	8.78715	12.4364	12.3834	15.7093	7.9753	12.3635	9.59375	6.79775	14.1286	6.89155	10.5206	7.59973	9.62774	12.2444	6.46127	8.28655	9.7457	14.0202	14.852	11.9983	7.9211	12.9875
10047553	0	15.619	10.2575	11.0347	10.4387	16.2137	11.8475	10.309	13.6511	15.0152	16.0328	14.1272	13.2625	6.1026	8.64793	9.62591	5.69552	9.13424	12.9084	16.3583	7.50851	15.1903	15.8251	16.5271	11.0955	9.87016	8.1447	10.2217	14.4719	14.3426	15.5174	10.4674	12.3163	10.1342	8.40794	15.5254	9.29305	12.2992	9.25029	11.264	14.3453	7.67804	11.1437	10.8643	14.2142	14.8928	12.9364	9.7649	15.0334
10047581	0	14.1833	7.90434	7.88507	8.53191	16.0275	10.2893	8.39158	10.942	11.6072	15.3411	12.9329	10.8997	5.47745	8.02575	7.62722	4.42667	8.35964	10.5709	14.9743	6.22857	13.2614	14.4306	15.7494	7.89847	7.22029	6.68165	8.52571	9.21072	11.5443	14.9977	8.0197	10.4777	8.54408	7.31219	12.765	6.59872	10.3676	7.23253	9.35976	13.2149	7.65406	8.64629	9.30882	12.7905	13.1524	11.3712	8.91913	12.6636
10047615	0	15.157	8.7446	8.77721	7.55099	16.4251	11.2848	8.84434	10.1392	10.978	16.0358	12.4524	12.4712	7.37652	7.8214	9.48754	5.41907	5.89809	12.0284	14.9387	7.10901	15.1963	15.957	15.2588	8.00596	6.3604	7.9606	9.01479	9.61851	10.6849	14.7308	8.56759	12.1239	11.2147	8.78597	11.4743	4.27463	11.7931	8.70039	12.059	14.3269	9.74799	6.55041	8.17318	14.9237	13.2483	13.0011	9.93462	13.5121
10047624	0	13.6928	7.11065	8.83197	8.59803	14.1942	10.5995	7.06239	10.9339	10.8519	13.368	11.5876	11.6738	5.89426	7.42792	8.05685	5.24565	6.38583	10.0808	12.0482	7.03997	14.2301	14.2137	15.8433	7.74209	6.29002	5.05567	8.20265	8.03867	11.5535	14.0495	8.19299	10.4108	8.91776	7.82128	12.2839	6.71396	10.6865	7.23896	10.5928	13.5412	8.08668	8.11893	8.70997	12.9422	12.6106	12.3286	8.57207	13.0006
10047645	0	14.5362	8.40988	10.4584	9.77022	15.3963	10.503	9.55466	13.2623	13.9531	15.0707	13.1597	12.8883	6.08632	9.39878	8.93381	4.01837	7.49745	11.8707	14.6191	6.92728	14.9578	15.2637	15.6521	8.29001	8.88256	8.60095	9.84449	12.3208	13.318	14.7771	9.3832	11.9949	9.82878	8.44502	14.9031	9.02385	11.8505	8.69185	11.0435	13.4991	9.08127	10.3632	10.3721	14.0113	14.0533	12.5582	10.2456	14.7719
10047652	0	14.2609	10.4221	10.389	11.3418	15.0002	11.8635	9.66015	13.9017	12.8519	14.3805	11.868	11.6073	7.59721	8.23607	8.51667	4.71666	7.50259	11.6944	14.3527	6.46127	13.5037	14.8773	15.5415	10.4829	8.22222	8.19413	9.75441	9.78814	14.301	13.7167	8.91729	10.2669	8.87151	7.40696	14.4992	9.51148	11.4917	9.53251	10.155	12.9244	8.00334	10.0249	9.57233	12.9726	13.0046	13.1589	8.8136	14.6739
10047710	0	13.4192	8.27697	7.59136	6.40924	14.7172	9.09037	6.24154	8.77471	10.533	13.7355	10.7937	11.3455	5.76392	8.34168	8.10487	4.261	5.83787	10.9222	14.2592	6.20293	13.9761	14.3404	12.8729	8.00322	5.03769	7.56582	6.63818	9.26178	9.09338	12.8955	7.31569	10.5078	7.85804	8.23566	11.3347	4.81496	9.69671	7.09132	9.46749	12.4579	8.49174	7.75012	7.26304	12.7423	11.9224	11.4856	8.97334	11.7907
10047716	0	14.984	7.28995	8.43585	7.83406	15.654	8.93896	8.38961	9.34561	10.2968	14.1746	10.7097	10.4294	5.09525	5.49499	7.33572	5.58601	5.5521	9.79567	12.5065	5.83779	13.5228	14.9925	14.5401	7.07453	6.45192	5.86233	9.10895	10.1803	11.0868	14.7097	7.16704	10.5661	8.83992	6.30796	11.3823	7.16966	9.67284	6.73193	9.38516	12.5215	5.96572	7.21648	8.19305	13.5532	13.8751	12.5136	8.91493	11.8321
10047717	0	13.8312	8.35863	8.33674	8.90264	14.573	10.6154	8.60376	11.3449	10.8127	14.4449	11.1739	11.9136	6.6492	8.44105	7.28484	4.08984	6.92301	10.8101	14.2556	5.78233	14.1689	14.6267	14.6398	8.78483	6.3709	8.1353	9.25204	8.98936	12.5923	13.347	8.25018	11.0414	9.56126	7.97754	12.8795	6.60458	10.7376	8.39053	9.85552	12.1288	8.31291	8.38901	8.69548	13.1549	13.3915	11.6225	9.23608	14.1351
10047718	0	14.5111	8.07063	9.43562	7.78172	14.7578	10.1317	7.85408	8.86066	11.7119	14.0643	11.8469	12.4225	4.99923	9.12551	8.42886	5.15591	6.65715	12.0692	13.8459	6.68328	14.9636	14.8204	14.0831	7.09433	5.0321	6.89505	8.10705	9.87505	10.8775	13.1909	9.37802	11.1762	8.6793	8.30437	12.3064	6.22608	10.8495	7.07627	11.1213	13.7324	9.54212	8.32379	8.96483	13.3469	12.7691	12.666	8.99779	12.9151
10047762	0	16.3132	10.8227	8.88539	9.64207	16.7694	9.03409	9.45771	10.4496	12.6031	16.3558	11.9848	12.1723	5.56188	6.28708	7.54408	5.81216	6.47474	10.4678	16.5256	7.42449	14.6413	16.2976	15.4764	7.11864	7.57747	7.21435	9.60175	13.4583	10.9838	16.1473	9.26885	12.6943	10.5986	6.96514	13.6379	6.13777	10.8483	7.94169	10.1687	13.3915	6.9157	8.65062	9.70516	14.6043	14.8011	13.3941	7.27544	12.2958
10047774	0	15.7189	9.99097	10.5944	10.5111	16.5375	11.4447	9.73066	13.4675	14.8114	16.4822	14.5164	13.1876	4.92372	8.81658	8.95816	4.63361	8.25726	12.6468	16.5169	6.66256	15.3537	16.1586	16.5938	8.20291	8.90547	6.55667	9.72292	14.0921	13.9712	16.0941	10.071	12.7802	9.91631	8.3454	15.7256	8.56636	12.0729	8.58528	10.6912	14.8957	9.00447	11.0962	10.6284	14.1617	15.263	13.392	9.35883	14.4237
10047793	0	13.4739	6.77621	7.75328	8.01155	14.8173	9.89699	7.49192	9.7932	10.2103	13.6781	10.9473	10.065	4.99968	6.13299	6.62732	4.1254	5.26409	9.84472	11.9611	5.31198	13.2491	13.888	15.4917	7.74892	5.43386	5.40535	8.20018	8.98467	11.5765	14.0704	7.21936	9.91474	7.45988	6.33707	11.7093	6.16144	9.80013	6.17483	9.41198	12.6465	4.94841	6.83075	7.68125	12.0433	12.1714	11.3698	6.18977	12.4528
10047795	0	15.3317	7.717	8.4856	9.59272	16.1868	9.33865	8.27445	10.1293	10.4319	15.2697	11.7942	11.5093	4.62469	7.37517	7.38707	5.68793	5.16672	9.71693	13.7288	6.57002	14.6675	15.7087	15.626	7.41376	6.45615	5.45421	8.99985	11.7001	11.0794	15.6793	7.65545	12.1477	9.08453	6.71846	12.8263	5.58791	10.4095	6.41998	10.0609	12.757	6.80699	7.12968	9.42655	13.9447	14.9062	13.1651	8.29155	12.0549
10047796	0	15.2919	7.69547	9.19756	9.12122	16.2196	8.97431	8.54328	10.2002	10.4299	15.0083	10.0218	11.6187	4.65638	5.92673	6.72506	5.82566	5.79244	9.61651	14.0571	5.84607	14.2222	15.8192	13.9811	7.72866	7.27314	5.77049	9.2008	12.0721	12.7241	15.4043	7.41595	11.976	9.38938	5.73099	13.1038	6.09379	9.68219	6.66132	9.31688	11.8731	5.36692	7.79351	9.66694	14.067	14.7429	12.9757	7.73887	12.1632
10047800	0	14.3469	10.7707	9.98914	9.90715	15.8084	10.4744	8.97233	13.2399	14.1907	15.2116	13.1689	12.1983	5.91495	8.33945	8.92973	4.49076	6.72578	11.9548	15.9097	6.85265	14.0978	14.9373	16.2483	10.0528	8.01156	8.02885	8.89706	12.3162	13.9585	14.5882	9.38565	10.7511	9.08904	7.85638	14.6665	9.93196	11.2705	8.44313	10.0499	13.4237	7.03259	10.6258	9.54836	12.7577	13.5639	12.6294	9.27896	14.5222
10047801	0	12.829	6.84197	7.24225	7.67131	13.6545	8.96733	7.46468	8.06506	10.3171	12.1546	9.02371	9.2464	5.25327	5.08653	5.58274	4.13208	5.06867	9.09852	11.409	6.2363	12.4785	12.8043	12.7956	7.98546	5.42435	6.03538	8.17046	9.30537	10.0511	12.6648	6.49164	8.72816	5.70515	5.83317	11.2284	6.27215	8.87611	4.73715	8.8147	11.0664	6.60183	6.44412	6.05268	11.3421	11.1231	11.399	8.7286	11.0215
10047807	0	14.4427	6.77323	6.92797	6.34768	15.0032	7.73475	6.52852	6.58735	8.50809	12.5056	8.79352	9.99562	5.25584	6.44535	6.73424	4.60792	6.41657	8.85887	9.28471	4.9905	12.6355	14.2254	11.1868	7.21151	4.77067	6.79714	8.0131	6.98729	8.35256	13.0421	6.12524	9.65872	8.20643	6.1536	9.24706	5.93624	7.8515	5.23009	8.89566	11.465	6.72716	6.65568	7.22226	12.4983	12.0456	12.1768	6.87866	9.43861
10047808	0	16.2362	10.3747	10.4426	11.3806	16.7512	9.81055	10.561	13.752	14.0682	16.5416	12.429	12.7428	5.47073	9.0013	7.03496	5.10689	6.10557	10.869	16.6046	7.44818	14.9736	16.3721	16.4283	8.18351	9.64709	6.03038	10.6281	15.568	14.4642	16.3984	8.86581	13.2151	10.4979	7.26548	16.1065	7.71476	11.1761	8.89468	9.75103	13.4835	8.7793	11.1588	11.145	14.4279	15.8386	13.6714	8.10428	13.9059
10047811	0	14.6417	9.33055	9.42669	8.96142	16.0146	10.8193	8.7067	11.225	10.9939	15.5536	12.1172	11.5206	4.50061	5.95082	7.68076	4.12739	7.42248	11.1389	15.6548	6.08381	13.3415	15.2712	16.1162	10.5444	7.02456	7.4728	8.93494	9.78609	12.736	15.0954	6.95969	11.2645	9.38775	7.06336	12.7732	7.94615	11.3423	7.08728	9.65321	12.6435	6.60509	7.98516	8.94432	13.5199	13.8432	12.3779	9.2325	13.9715
10047848	0	14.5136	10.282	10.5808	9.13649	15.731	11.2561	10.1924	13.2571	14.9074	15.6173	13.5963	12.2598	6.95708	7.93517	9.01627	5.04915	8.06556	12.3891	15.5564	6.2527	14.5206	14.6476	16.3517	10.5646	8.73757	7.88739	10.1332	13.1602	13.2693	14.8069	8.48477	10.8472	9.85612	7.50005	14.5249	8.91274	11.7583	8.24908	11.2476	14.536	6.92484	9.93165	9.27011	13.1907	13.2853	12.867	11.5079	14.5251
10047851	0	14.8148	8.48383	10.3761	9.28957	15.7308	11.3552	8.92909	13.3909	14.6566	15.8004	14.3657	12.9836	6.34839	11.2907	9.57732	5.0063	10.1939	12.8453	15.7472	7.43813	14.9706	15.2204	16.5087	9.2238	8.63507	8.40468	8.98245	12.9907	13.4983	15.1053	10.3175	11.6236	9.78056	9.17884	15.123	8.84023	12.2022	9.10163	11.3707	14.304	10.7312	10.1122	9.97298	13.6194	13.9509	12.0151	10.8877	14.3404
10047859	0	13.9334	6.79553	7.68623	6.1158	13.5476	8.5495	7.45	8.08747	10.1812	11.9592	9.41478	9.88261	4.7844	5.46372	5.63833	4.52375	5.81085	9.35247	11.4502	5.89164	12.7267	13.281	11.5224	5.25584	5.06587	5.92564	8.01004	7.20676	9.41325	12.0398	7.4947	9.08997	7.98325	5.22165	10.2396	5.22786	8.43699	5.54677	9.51933	11.4298	6.39103	7.22203	6.14804	12.1382	11.2123	11.6932	6.06406	10.8278
10047894	0	14.9503	8.06651	10.1315	7.8351	15.0902	11.2999	8.48475	11.6112	12.7102	14.5807	13.0753	13.3747	5.56304	9.54197	9.86571	5.56815	7.70735	12.7583	13.4884	6.34696	15.3911	15.3615	15.8001	8.75519	6.76109	6.60441	8.82425	9.0377	12.5675	14.4423	10.278	11.6953	10.1711	8.60358	13.4283	6.12309	12.0848	8.36613	11.999	14.5689	8.69206	9.74463	9.64656	14.2163	13.6691	13.4072	9.78244	13.9415
10047901	0	15.2756	8.59686	10.0866	10.324	16.1669	11.577	9.30611	13.6572	12.7479	15.6469	12.8457	12.3119	7.54278	6.25104	8.47624	4.29006	8.12711	10.9475	15.3863	6.7241	14.5306	15.4859	16.5461	10.695	9.05509	8.12536	9.53151	12.6223	14.2838	15.3584	8.9376	11.7613	9.31039	7.54743	15.06	8.69097	11.6034	8.85511	10.3296	12.9442	8.04313	9.87393	10.019	13.7104	14.5454	12.3203	11.0007	14.8767
10047907	0	15.4748	8.97876	10.5648	10.4494	16.0964	11.3554	10.0345	13.9908	14.3538	15.7327	13.4127	12.7416	6.99975	7.88366	8.61221	3.84217	8.58988	11.859	15.4958	7.18138	14.6002	15.367	16.3978	9.84909	8.80574	7.84044	10.1471	14.5293	14.0408	15.2002	9.72442	11.861	9.70638	7.30301	15.369	8.82382	12.116	8.60803	10.9748	13.9804	8.09027	10.1962	10.543	13.8952	14.5947	12.4516	8.71808	14.5121
10047910	1	13.4023	8.21068	6.74204	7.41328	15.394	9.85401	7.47136	9.08466	10.4448	15.0072	12.7674	11.5986	4.36737	5.81583	8.062	4.05628	5.13529	10.8664	14.3047	4.90322	14.4006	14.6257	14.7997	7.69474	4.67841	6.85616	7.55218	6.0057	9.20403	13.9976	8.73656	10.4138	8.55333	6.28863	10.8172	5.56386	10.6733	7.40505	10.6565	13.6538	5.09803	7.73547	7.85261	13.62	11.6042	11.6448	7.7954	12.5405
10047916	0	14.4502	9.41892	9.91666	9.24899	15.261	11.0953	9.45679	12.4753	13.5526	15.3084	13.5197	12.5229	5.95887	9.3814	8.56704	4.48175	7.71078	12.254	15.7161	6.67064	14.4029	14.9397	16.2898	9.89819	8.53104	9.30913	9.46715	10.7732	13.409	14.5152	8.85892	11.5954	9.58155	9.03723	14.0905	8.5053	11.6522	7.68382	10.6961	13.4869	7.96242	9.85502	9.53004	13.2994	13.441	12.2126	11.5437	14.2853
10047933	0	13.5791	7.82124	7.40731	7.55572	13.9241	9.84296	7.99075	10.8265	11.8346	13.8102	12.3148	11.4038	5.18114	8.31426	8.2315	4.5196	7.18942	11.1816	12.6625	5.53841	14.1224	14.1782	15.5008	6.27242	6.72789	6.66857	8.62639	9.48994	11.8147	13.9675	8.39487	10.5858	8.41816	8.25906	12.5136	6.4669	10.7257	7.24928	10.1479	13.8148	8.12942	8.91266	8.53827	12.402	12.6473	12.5173	10.7931	12.7768
10047942	0	13.6178	6.61714	7.26453	7.78359	14.494	8.64098	8.05126	7.31378	9.39273	12.2282	9.09826	10.1541	4.92524	6.71159	5.96745	4.2371	6.27611	8.88781	11.1432	4.69153	12.6166	13.8586	12.6952	7.18494	5.12825	6.97112	8.45249	7.835	9.34201	12.9687	6.45704	9.12378	6.44483	5.80591	10.3082	5.17157	9.15458	6.19018	9.45477	11.6635	6.58179	7.43129	7.46795	12.2828	12.1072	11.9349	7.50744	10.94
10047998	0	13.3048	5.78333	7.67961	7.14417	14.3629	8.95765	6.68114	7.50066	8.51368	12.5703	8.34114	11.1727	5.27851	6.70278	7.84988	5.64201	5.36419	9.0856	9.42949	6.25166	14.1897	14.3926	11.7017	6.055	4.88753	6.22008	6.72644	6.76722	8.45146	10.5611	7.73769	9.63569	8.4033	7.96484	9.55013	5.2194	9.65063	6.99461	10.225	12.1749	7.98708	7.0203	6.56779	12.5096	10.859	10.7405	8.88277	10.69
10048026	0	13.2563	9.56633	8.01919	8.69192	14.5462	7.4408	9.16608	11.0203	11.8877	14.4831	9.78141	9.84593	7.15344	6.74678	7.05747	4.56071	5.45039	9.93132	14.9497	6.06953	12.0775	14.2354	14.5863	6.78542	5.46496	7.72833	9.22925	9.74696	11.8097	14.1684	6.50344	8.75684	8.0004	7.86765	12.0911	6.9737	9.73462	7.38591	8.11215	11.012	7.50619	8.99847	7.33705	11.2472	11.9874	10.9476	7.7427	13.1342
10048027	0	13.7056	7.35394	9.51225	8.43736	14.8884	9.32059	7.07638	10.5482	10.7586	14.7179	12.9754	11.4806	6.57096	7.71479	8.39696	4.10719	6.87187	10.5439	13.5589	6.41002	13.3285	14.0551	15.3594	8.92068	5.81826	6.36431	7.88462	8.07507	11.7429	14.211	8.13584	9.82732	8.35932	6.47439	12.2265	6.27618	10.8944	7.23077	9.5017	12.8674	7.60836	7.41678	8.53109	12.321	12.2247	10.6886	7.30167	13.6251
10048032	0	13.3627	10.7901	8.85781	10.6483	14.7605	9.68682	9.13522	11.491	10.4031	14.7576	12.7983	10.9256	6.22585	8.04049	7.78043	4.62912	5.56569	11.1436	15.2082	6.30117	12.9426	15.1489	15.6164	9.54111	6.05324	7.77653	9.1303	8.12059	12.0258	14.5719	7.62343	10.4571	9.63608	7.41223	11.8278	6.30885	11.6167	8.77973	9.83911	13.2616	8.58864	8.94277	8.12129	13.0024	12.2698	12.6073	7.63622	14.2037
10048036	0	13.3764	7.6192	8.42849	8.50472	14.8042	8.98003	7.23661	10.41	10.225	15.0929	12.6986	11.6851	4.34682	5.89491	6.80554	4.89069	7.02707	10.3766	13.4808	6.16786	14.1049	14.3152	14.9072	6.03089	6.21634	5.51011	7.97884	7.84254	10.6899	13.635	9.05549	10.3848	8.74967	7.61975	11.3953	5.8517	10.0056	7.3788	10.3195	13.2604	8.35571	8.77372	8.57891	12.4991	12.1982	11.2115	7.31687	12.722
10048039	0	13.2903	7.73316	8.3479	7.193	14.701	9.56399	6.37697	10.5112	11.6011	15.0172	12.9505	11.479	5.63439	7.08156	6.73004	4.09955	7.34003	10.9491	14.9576	6.18715	14.1418	14.0652	15.4384	8.13417	6.04337	8.14791	6.5208	8.60118	11.3218	13.9447	7.19955	10.1763	8.16519	7.11506	12.2549	6.14543	10.6225	6.40645	9.66719	12.7173	6.26208	8.77428	8.87275	12.1559	12.8593	10.6081	7.46411	13.0804
10048042	0	12.585	7.11135	7.49755	7.02998	14.6149	8.74525	7.34687	8.8901	10.2478	15.1402	13.3025	10.7622	4.05389	6.12319	7.18928	4.24618	6.59388	10.4582	14.0026	5.51384	13.2918	13.5747	15.5513	6.52563	5.58743	6.49699	7.47466	6.25527	9.9872	14.22	7.73877	10.3787	7.31804	6.91963	10.8131	4.34248	9.94011	5.56818	9.47327	13.555	7.18912	7.21247	8.26589	12.2884	11.7843	10.3473	7.30562	12.1673
10048045	0	13.6291	9.56117	8.74361	9.31382	14.5776	9.23734	8.22297	10.195	10.871	15.0207	12.5454	12.3457	4.94841	7.82733	7.54916	3.89772	6.46964	11.5969	15.1124	7.18923	14.2145	14.5783	14.5901	7.52214	4.9182	7.10611	8.36719	8.36901	10.7415	13.4457	8.03068	11.0911	9.03452	8.28805	11.0543	6.36307	10.6741	8.31453	10.0195	12.8453	8.75575	8.65784	7.67963	13.0169	12.3154	11.4004	8.68196	12.9593
10048047	0	13.043	7.96487	7.34395	6.37806	14.1134	9.92806	7.40383	10.1019	11.2578	14.8323	12.4894	11.0108	4.65048	7.56905	8.28423	4.18927	7.35125	10.7654	14.1742	6.43112	13.987	13.5692	15.4538	6.17367	5.46744	6.76989	7.49466	7.25198	10.2534	13.6751	8.0014	9.9575	8.25465	6.72466	11.2825	5.31886	10.9983	6.35074	10.2593	13.0109	8.26101	7.28379	7.81167	12.3059	11.146	10.9059	6.77479	13.0236
10048052	0	11.9533	5.91215	7.12537	7.2509	13.7346	8.14384	5.56587	8.75249	9.32369	13.305	11.2205	9.7908	5.69469	7.08531	6.248	4.07724	5.45381	9.11229	10.8855	6.01235	12.9154	12.747	13.8656	7.47075	4.64858	5.606	6.13836	7.34869	9.58395	12.0828	6.57769	9.30046	7.56713	7.25955	10.0667	5.38626	8.66696	5.41549	7.78876	12.2204	7.25678	6.71981	6.71821	11.1851	10.2348	10.0105	7.54643	11.3596
10048061	0	13.2683	7.48669	8.47397	7.7931	15.7144	9.37761	7.48535	10.0697	11.2592	15.4712	13.2879	11.8994	5.28928	6.72966	8.11506	4.61636	6.17955	11.2837	14.7815	6.52419	14.4082	14.5117	15.5681	7.456	5.64461	7.18753	7.81495	9.21026	10.807	14.535	9.29219	10.9972	9.07084	6.14954	12.0688	6.32195	11.1195	8.1025	10.1501	13.5328	7.76542	8.02781	8.19407	13.075	12.6634	11.0762	8.16717	13.42
10048074	0	15.6152	10.3396	10.8017	10.5596	16.3938	10.8949	9.22725	12.9729	14.0439	16.0834	14.3418	13.3185	6.05595	9.73399	8.98361	6.22628	8.08575	12.2878	15.8195	11.8166	15.278	15.7738	16.428	10.0474	8.78317	8.59316	9.67132	13.6231	13.3074	15.884	10.2557	13.0942	10.1301	8.67233	15.2244	8.30076	11.9618	9.17285	11.1543	14.4062	8.78993	10.3898	10.4218	14.7294	15.2875	13.4611	9.5016	14.498
10048076	0	13.7434	7.52003	8.66786	8.91067	15.2112	9.94261	8.16686	12.487	12.5904	15.4888	13.1531	11.7901	6.05337	7.57409	8.30172	4.56949	7.10567	11.2012	14.7886	7.05052	14.0095	14.3059	16.1228	7.71632	8.01291	6.36022	8.32875	10.4387	12.8179	14.8356	9.05225	10.6231	9.0764	7.32619	13.8703	7.67952	11.2374	8.18489	9.46109	13.3295	6.95367	8.72431	9.27878	12.7281	12.9532	10.4645	7.41779	13.9777
10048079	0	12.9022	7.75908	7.04534	7.9007	14.2757	9.4192	7.3814	10.8485	11.3873	15.173	12.5614	10.4633	6.13243	6.75372	7.71709	4.92695	6.06424	10.4841	15.27	6.51319	13.5798	13.9374	15.6887	7.47063	6.26317	5.76508	7.5068	8.00853	11.2294	14.0495	7.89266	10.3632	9.00555	7.00578	11.9504	4.36114	11.114	7.69145	9.73576	12.5555	7.59411	8.42678	8.83522	12.4611	12.528	10.3425	7.50358	13.7938
10048088	0	12.8336	8.48578	8.26052	7.78772	13.6288	9.66991	8.22265	10.1666	11.4132	14.065	11.0264	11.6087	5.71847	7.99814	8.16347	8.07765	9.32763	10.4607	14.4305	10.2466	13.7381	13.8311	13.4048	8.1023	5.4264	8.86833	8.31242	8.60254	10.9894	12.4655	8.20975	10.6074	8.96815	8.21894	12.1665	6.99556	10.1783	9.48636	9.9926	11.5631	8.36565	8.51923	8.83561	12.0069	12.0385	11.019	9.03676	13.0697
10048095	0	11.7954	7.46334	8.82647	5.36541	14.7885	8.67977	5.64875	8.64698	8.82989	13.9564	9.73837	10.032	6.02088	6.64816	7.81496	3.8025	5.85751	9.61114	9.11832	6.84124	14.3757	14.5053	12.9882	7.38254	4.73493	8.69159	6.79392	6.72387	8.78955	11.2481	4.89588	9.47563	9.85244	7.59247	10.2118	4.79935	9.04104	7.48197	11.0845	12.433	8.84661	6.65204	5.88181	13.8378	9.7088	11.4217	7.6801	11.1816
10048096	0	12.5758	5.34986	7.48182	6.92014	13.7323	9.41301	6.87713	10.4931	10.3539	13.6278	11.9605	10.8727	4.56139	6.85333	7.26144	4.14796	6.36413	9.42597	11.6886	5.73029	13.5451	13.6125	15.265	7.05376	6.82878	5.83491	7.60056	7.945	11.3243	12.9893	7.42491	10.1117	8.18825	7.02429	12.0526	5.34745	10.5433	5.21381	8.44033	12.9759	6.97432	7.4839	7.24797	11.7315	11.5959	10.0172	8.74976	12.5863
10048097	0	13.536	9.86072	9.12584	9.86237	14.5701	10.4474	8.57555	11.6789	12.5561	14.2478	11.2368	11.5536	6.96499	7.59199	7.00801	3.77083	5.69738	11.0571	15.1691	7.19522	13.818	14.6917	14.0309	7.03105	7.12161	7.74509	8.857	10.8213	12.2854	13.003	8.25546	10.3705	8.24252	8.13681	13.6385	7.97344	10.5786	7.71233	9.60456	11.5115	7.96971	9.13488	7.84995	12.4299	12.7491	12.2169	10.2997	14.0775
10048102	0	13.3662	8.06382	7.88593	5.16936	14.2563	9.64407	5.19196	9.80736	10.9482	14.7181	11.0994	12.061	4.78466	4.67796	7.62929	3.70697	5.59338	11.455	14.4721	5.52776	14.3397	14.3594	13.4113	6.82515	4.56157	7.85239	5.35421	9.62563	9.84892	12.4305	9.0424	11.3946	9.21936	5.43613	12.1184	5.1901	10.5547	7.90193	10.0577	12.221	6.49277	8.65143	7.50467	13.0789	12.6759	11.5111	8.62534	13.0695
10048107	0	13.8368	8.41025	8.59283	8.61922	14.4411	9.83967	7.55513	11.6585	12.0509	15.1317	12.86	12.074	5.26176	8.86862	10.074	3.84589	6.24728	11.312	15.3101	6.11938	14.6282	14.5064	15.4272	8.19224	7.29333	6.99418	7.38434	9.57359	11.6081	13.9383	9.14943	11.0888	9.44263	7.86776	12.6813	5.26937	11.3747	7.79668	10.578	13.0995	8.37678	9.27772	9.29408	13.2046	12.7659	11.5913	8.61698	13.9139
10048116	0	16.0492	9.25791	10.0186	11.0894	16.4806	9.86326	9.85828	13.6758	13.1519	16.2847	11.9455	12.1847	5.54024	7.08705	8.43312	4.81008	5.22029	11.0885	16.07	7.58512	15.0953	16.1708	15.9134	7.83156	9.2916	6.6015	10.0923	14.1256	13.7063	16.0198	9.18566	13.219	10.1683	7.00113	15.7381	6.66499	11.6074	8.53585	9.76519	12.6615	6.48215	10.3413	11.0353	14.8168	15.7382	13.0325	7.56493	14.4855
10048119	0	13.2038	8.16515	8.90848	6.98884	13.9972	10.2329	8.84525	9.56805	9.57794	14.3559	11.5372	10.9555	6.45759	5.96662	6.40909	3.77231	4.58706	10.1385	12.8876	6.94383	13.6135	14.2032	15.3208	6.50729	4.50099	6.74576	9.08223	8.02105	10.1305	13.2874	4.9389	10.5908	9.44677	6.55437	11.0215	5.9822	10.7551	8.51215	10.0892	12.1783	7.68829	5.38267	6.92931	13.0171	11.8637	11.361	8.0824	13.1635
10048123	0	13.2514	9.43196	7.90889	6.79397	13.1721	10.1673	7.82101	9.37456	11.4534	14.504	12.0233	11.3903	3.73844	6.91705	8.59999	3.66221	5.65246	10.9217	14.5305	5.4645	14.1788	13.8787	13.9593	7.89879	3.52607	5.76354	7.7	8.47696	10.3803	12.4291	5.28059	10.3747	8.56842	7.70534	11.7971	6.37709	11.0509	6.34921	9.82751	12.566	9.3685	8.96921	8.68301	12.7836	12.1015	11.2499	9.15019	13.2069
10048124	0	12.6806	9.30716	8.28651	7.98829	14.0098	9.46763	7.29483	10.0845	11.2481	13.9814	10.9105	10.7067	4.02892	7.0209	7.71728	3.93197	5.11936	10.3223	14.6243	6.41942	13.9142	13.7919	13.2369	6.28808	5.68198	6.12352	7.48774	8.30849	10.1431	12.771	8.33905	9.93486	7.97712	5.73593	11.7606	4.008	9.42831	7.33729	9.42616	12.0049	6.85447	8.3885	8.20953	11.6501	11.7244	11.2625	7.65773	12.7462
10048125	0	13.8236	8.88559	9.23064	9.45822	14.9831	10.1235	8.11231	12.3313	12.4615	15.2547	13.1603	11.8705	5.5941	8.50839	9.16402	4.08338	6.37288	11.4587	15.8494	5.85397	14.5776	14.8608	15.7253	8.23831	7.90365	7.75149	8.02721	10.1413	12.9765	14.1588	9.10228	11.5948	8.42148	7.49576	13.6583	7.79003	11.6899	7.73175	10.6428	13.3339	8.63476	9.59049	9.47994	13.1914	13.2259	11.7562	9.00197	14.5014
10048128	0	13.0178	9.57695	8.17631	7.19608	14.887	8.86113	8.03808	9.3869	10.6955	14.9015	12.6166	11.1544	4.29624	7.12153	8.03185	3.88059	7.40812	10.7199	14.7679	6.00556	13.9991	14.2382	15.2301	8.14374	5.38367	5.51479	7.9075	7.87835	11.0164	13.9551	7.77845	10.3424	8.80962	8.19021	11.8021	6.66802	10.6977	8.36714	9.9082	12.3074	6.20666	8.85736	7.96508	12.2957	12.1071	11.7372	8.12962	13.2016
10048130	0	12.4502	8.28751	7.47422	5.31426	15.7381	6.8099	5.9361	8.2158	10.3821	14.4094	8.56852	9.83025	6.80339	5.41197	9.13157	3.66971	6.55437	9.97434	11.997	5.43653	14.4847	14.7994	11.8332	6.24945	5.17329	7.38389	5.93449	9.12544	7.92317	11.0593	6.91034	9.92414	9.95249	6.82208	10.1849	3.82497	9.01957	6.01981	10.7498	10.7208	8.42182	6.06206	5.5517	14.1128	10.5098	11.5433	9.14513	10.4597
10048133	0	13.5163	9.67089	7.58234	8.03164	14.469	9.21908	7.22673	9.74545	11.3533	14.9817	11.8269	11.3752	4.77605	7.59676	7.45657	3.86898	6.78882	11.0873	15.4796	6.24593	13.8289	14.6205	13.496	7.96826	5.40575	7.08917	7.34527	9.01918	10.1455	13.7671	8.1298	10.7023	8.57588	7.47795	12.7045	6.17798	10.0518	7.32401	9.33895	11.9656	7.68557	8.82483	7.87093	12.3159	12.9972	11.1382	7.82394	12.2671
10048135	0	14.8233	10.0049	9.05158	10.7386	15.754	9.30626	8.77893	12.5489	13.7317	15.9012	12.202	11.8553	5.96544	7.11754	7.22077	4.05085	6.93597	11.3815	16.238	6.28092	14.262	15.6623	15.0592	5.52666	8.38706	6.65783	8.72253	13.5014	13.286	15.0223	8.85918	12.1393	9.29114	7.36032	15.3874	7.77579	10.3992	9.13324	9.67981	12.0658	7.28617	11.0662	9.64796	12.9412	15.0049	11.7045	4.61836	13.6513
10048148	0	15.0151	9.59639	8.76782	9.04235	15.8075	9.42396	8.96311	11.1468	11.4935	15.1803	11.0184	11.49	6.15226	5.59816	7.92066	5.10442	4.83375	10.7656	15.9577	6.66578	14.0018	15.6402	14.1453	7.24457	7.45482	5.48295	9.0484	10.2853	10.9793	14.5332	8.09257	11.3272	9.47197	5.91097	13.139	4.55961	10.331	7.48416	10.0066	12.1333	5.85477	8.60676	8.84132	14.1014	13.955	12.401	4.67452	13.2869
10048157	0	12.0264	5.23036	7.10448	6.78232	13.7671	8.16614	6.70395	9.46907	7.19809	10.9591	8.98991	9.7333	5.38491	6.1358	5.4523	3.81834	4.98832	7.33518	9.02497	4.15291	11.8597	13.0408	14.5093	6.99561	3.88821	6.44012	7.58376	5.07468	12.0362	13.593	6.11545	8.12764	7.39999	5.21735	10.0096	4.63424	8.96091	6.20373	8.76263	11.8964	5.38929	5.45733	6.79068	11.6869	11.475	9.97245	7.7925	11.4464
10048168	0	14.522	8.89289	9.81658	8.81671	15.6768	10.6775	8.99849	11.8219	13.2301	15.6469	13.6846	12.3834	5.16976	7.08971	8.14267	4.28103	7.51561	12.0264	15.5193	7.19214	14.6917	15.2732	15.9743	7.41255	7.09205	7.41439	9.11277	10.6809	11.8234	15.017	8.72674	11.4067	9.51199	7.67569	13.3355	7.62007	11.7741	8.77552	10.8673	13.4085	8.13485	9.59033	10.077	13.7063	13.1747	11.9236	8.03478	13.865
10048169	0	14.5243	10.0749	10.5087	10.2255	15.0502	10.9228	9.97897	13.8391	14.7117	15.7654	14.3464	13.2554	6.14256	10.4005	9.13422	4.89869	8.70835	12.541	15.9906	7.07102	15.1287	15.4329	16.4403	8.24194	8.30393	7.60251	9.96935	12.2196	13.796	15.0955	10.0224	11.5603	9.65887	9.5922	15.0961	8.62344	12.1874	9.08767	11.1758	13.7793	9.36071	11.3216	9.48681	13.6808	14.0749	12.3737	10.9669	15.2341
10048213	0	13.3768	6.18927	8.36856	7.80477	14.3172	10.9913	7.59521	10.5478	9.95281	14.0987	12.6074	11.3047	5.0545	7.32436	8.03661	4.75772	6.71895	10.3814	12.3763	6.93979	13.7961	14.3145	16.0422	8.11613	5.93225	6.14782	8.25433	8.16161	11.8614	14.3416	8.45465	10.5762	8.56228	7.09012	12.1279	5.03126	11.1023	7.49164	9.8828	13.7306	7.34636	8.35739	8.5923	12.5641	12.6766	11.1961	8.76305	13.1231
10048253	0	15.6701	8.4071	11.3212	10.2428	16.1494	11.9396	9.04565	13.3119	13.982	15.9589	14.9524	14.3305	7.30561	9.22478	10.4526	5.33016	8.99767	12.8396	14.6968	8.45097	15.958	15.9462	16.558	9.28968	9.29456	8.42403	9.47085	10.9892	14.0126	15.4687	11.031	13.0359	10.9796	9.09236	15.0498	8.09083	13.1305	9.58404	12.7175	15.3988	9.16839	10.9174	10.927	14.859	14.8402	13.1572	10.1309	15.0836
10048283	0	15.4089	8.89819	8.96529	9.38872	16.1934	10.3475	8.94951	11.0055	12.019	15.6975	12.3851	12.3931	6.65124	8.18802	8.70706	4.31933	6.28572	11.1591	15.2794	7.80274	14.8971	15.9358	15.2632	8.08078	6.30925	7.05607	9.54175	12.037	11.9473	15.4167	8.80332	12.7517	10.0214	8.03353	13.5389	7.22566	11.3035	8.32955	10.596	13.0694	9.44497	9.34531	9.77287	14.6956	14.6443	12.8989	9.49009	13.7651
10048287	0	13.9184	9.1752	8.40207	7.45566	14.5547	10.526	7.6331	9.89172	11.7312	14.9765	11.7238	11.6146	4.178	8.61098	8.27499	3.83198	6.88856	11.142	15.2672	5.90665	14.4751	14.561	13.5558	8.13946	6.85356	6.90187	7.72927	9.20663	10.5498	13.1633	9.41446	11.0831	8.10744	5.82746	12.5781	4.69137	10.877	4.70349	9.69051	12.1895	8.25874	8.03816	8.11299	12.8249	12.67	11.5847	8.5531	13.2047
10048292	0	13.5775	6.11451	7.97207	8.28863	15.8255	9.89384	7.81374	11.3166	8.86472	14.875	12.2639	10.5286	6.71189	6.38893	6.24624	4.52695	6.62546	9.02573	12.1635	6.85034	12.8782	14.6471	16.0034	7.64538	6.66231	7.74553	8.35257	8.41402	11.9375	14.9602	7.06058	10.4278	8.74653	7.07258	11.9279	5.49509	10.8794	8.48019	9.46495	12.5163	6.92862	5.31756	8.49121	12.7856	13.2546	10.5232	8.39502	13.2906
10048293	0	14.4473	8.0313	9.48328	9.91742	15.5663	9.72832	8.5518	12.0804	11.9255	14.3452	11.4392	11.4947	7.24104	8.86929	8.93212	4.00639	6.5967	10.5437	13.1908	4.69332	13.8192	14.8749	15.1019	9.94891	8.17604	7.53097	9.40702	10.1169	13.0389	14.2745	9.0905	10.1225	9.10378	8.46508	13.4754	7.74259	10.7584	7.80998	10.0407	12.7566	8.40632	9.78948	9.0192	12.9904	13.0643	11.9678	9.255	13.3566
10048295	0	15.0049	10.4363	10.4463	10.183	16.0313	11.2107	9.54867	13.7294	14.2664	15.9645	13.8699	12.4919	5.16294	8.79146	8.03964	5.22168	7.12712	12.0858	16.1448	6.7164	14.5697	15.4448	16.6867	9.21227	8.44986	6.78858	9.44974	12.891	13.88	15.4367	9.62638	11.4312	9.33794	7.9686	14.8073	8.33949	11.7209	8.64173	10.6488	14.5126	9.1174	11.5172	10.1283	13.4459	14.0873	12.7965	9.39128	14.6051
10048324	0	15.0765	7.49137	9.88128	9.29402	16.3114	10.7028	8.20972	11.0839	9.59417	15.4136	11.6654	11.4846	6.55928	6.49522	7.47703	4.33671	7.69423	9.67067	13.4702	6.56035	13.7291	15.7759	16.0519	8.49413	7.40143	8.72904	8.79036	9.87042	12.7776	15.3996	8.01467	11.8993	9.09846	7.18542	13.0681	6.81812	11.0874	8.34364	9.49744	12.282	6.39549	8.16718	9.83992	13.521	14.4548	11.751	9.85626	13.5034
10048329	0	14.1854	10.4867	8.13426	9.21585	15.6474	9.49934	8.8971	10.5206	10.2592	14.9677	10.8726	10.4377	6.25168	6.88554	6.02217	4.33142	5.62924	10.7084	15.0685	7.08209	12.9902	14.7257	14.8217	8.89493	5.93678	7.51066	8.92148	8.46137	11.6401	14.4536	7.9103	9.91152	8.02906	6.48755	11.5773	6.32182	10.3335	8.45894	9.65899	12.2256	7.01732	7.99331	8.21897	12.6887	12.567	12.4467	8.85703	12.8179
10048337	0	15.7492	6.31821	9.45869	10.9097	16.3869	8.89596	7.63388	11.8467	9.84703	15.676	9.8799	11.9081	5.40143	5.08975	5.2458	4.1819	5.82428	8.22235	14.3469	7.90277	14.2082	15.954	14.8757	7.99296	9.18851	5.71779	8.18601	10.836	12.8631	15.9036	8.46448	12.8487	10.5261	5.36079	14.232	6.84429	11.0745	8.25183	9.51476	11.2298	5.41383	8.86135	10.141	14.323	15.2233	11.705	6.4972	12.769
10048339	0	13.819	6.71844	9.05824	7.67617	14.5624	10.0632	6.99572	10.0657	11.4147	15.0533	12.3932	12.8249	6.72923	6.94097	8.61783	3.88753	6.55618	11.2857	13.3117	7.55168	14.8995	14.633	14.4998	7.68693	5.42485	6.5981	7.44222	7.4094	10.9574	13.3963	8.89941	11.6463	9.49295	7.47117	11.7488	4.23534	11.3546	7.55642	10.6733	13.7053	8.20781	9.48196	8.95815	13.4593	12.407	11.5268	9.23127	12.8018
10048354	0	14.8606	7.63694	10.5218	10.4777	15.5281	11.6608	8.92084	13.8297	13.3187	15.0193	13.7621	13.3511	7.78335	9.83811	10.6092	4.20836	8.05144	11.7897	13.8418	7.69555	15.3967	15.4782	16.4429	10.5003	9.45582	9.0673	9.19966	9.47971	13.8983	14.821	9.99703	12.0966	10.0292	9.39673	14.8009	8.13067	12.4514	8.88443	11.5017	14.0952	9.18321	10.4264	10.6848	14.3014	14.0307	12.5441	10.761	14.7192
10048368	0	13.6069	6.15504	8.67615	9.23164	14.874	8.71658	6.94336	13.1582	11.6353	13.662	11.3411	11.1954	5.22593	8.5746	7.48582	3.95819	7.17273	9.59977	13.2051	6.62507	13.5808	14.7574	15.1229	7.49145	8.43441	6.7304	6.74866	8.12842	12.5738	13.6368	8.0913	9.83329	7.60412	5.47502	14.5194	8.47659	11.2771	8.92884	9.48202	12.9351	8.33265	10.4285	8.85857	12.4446	12.0017	11.0524	8.07597	13.3141
10048375	0	14.3825	9.62093	9.50416	10.3592	15.6939	10.8798	9.22128	11.343	12.5704	15.3237	13.2108	12.0878	5.14454	7.73078	7.7849	5.12478	7.04874	11.62	15.795	7.14478	14.2804	14.9896	15.9139	8.2341	7.487	7.63417	9.26684	9.783	12.3556	15.0146	8.92711	11.3744	9.15626	7.80782	13.1707	7.60349	11.6576	9.18185	10.3039	13.6334	8.59163	9.51527	9.25747	13.4965	12.9424	11.9813	9.24683	14.0441
10048380	0	14.7233	7.70421	9.49258	9.39364	15.3557	10.8632	9.07164	11.7426	13.0002	15.2554	14.6604	13.1377	6.64474	8.80078	9.55693	4.06005	9.47414	12.5157	13.7648	7.71411	15.5335	14.9946	16.1298	7.71517	7.08705	8.41161	9.05307	9.60702	12.8191	14.6214	9.69563	12.4172	9.98113	7.8635	14.1137	7.35835	11.9283	8.76031	11.3515	14.6552	7.90768	10.0915	9.819	13.7823	13.6724	12.5323	9.80962	13.9859
10048452	0	16.0432	9.95559	9.59891	10.8721	16.6954	9.69265	10.1787	13.7753	13.9178	16.4386	12.3481	12.7161	5.98566	7.43695	7.59614	4.92714	5.97262	10.5433	16.5682	7.59809	14.5798	16.2848	15.705	8.96406	9.69152	7.27297	10.219	15.1694	13.5306	16.1543	9.02734	12.7272	9.94855	7.65632	15.9752	9.35337	10.9123	8.5187	9.60195	12.9246	7.90931	11.0756	10.5522	14.6059	15.4912	13.3376	8.51332	13.5433
10048480	0	13.5063	6.63771	8.86141	7.25527	15.4837	8.64184	4.97131	7.60107	9.95453	14.992	10.5762	11.5014	4.83167	6.46646	8.80605	6.07491	4.24527	9.58619	10.8004	6.40149	15.1204	15.1842	13.4243	5.86896	4.54622	7.1125	6.39842	6.96087	8.69589	12.6119	6.77672	10.6652	10.0537	6.12998	10.6032	5.79161	9.65596	8.10274	10.858	12.7327	7.10406	6.65545	6.56566	14.2774	10.8587	11.4622	7.82279	10.8022
10048504	0	14.4813	6.63699	9.62117	7.83797	15.4684	9.76462	6.1634	9.89617	9.39047	14.7081	12.5097	12.7302	5.48823	8.98708	9.15097	5.49816	6.44566	10.1606	11.3372	7.37682	14.7736	14.7139	14.1078	7.70352	6.10995	7.84383	7.43804	6.87876	10.8314	13.7373	8.86151	11.2921	9.40126	8.82301	11.8138	5.31882	11.0941	7.84066	11.0897	13.9331	9.94154	9.06025	8.93111	13.5361	12.9048	13.0613	10.4857	13.1021
10048612	0	15.6899	11.1647	10.2939	11.3958	16.6232	10.2527	10.0626	13.1778	14.7389	16.5324	13.7939	12.4818	6.20479	7.55977	8.01035	4.5029	7.09438	11.6534	16.6489	7.63262	14.9853	16.2205	16.3149	9.01726	8.71532	6.72955	10.0741	14.9122	13.1259	16.2407	9.46853	12.9891	9.64321	7.1531	15.7808	8.43424	11.2806	8.60137	9.56253	13.944	7.43961	11.4593	10.3877	14.0237	15.2893	13.1782	7.98786	13.7701
10048618	0	15.6524	9.11278	10.0119	10.3303	16.6326	10.1545	9.50799	12.9512	13.5474	16.1326	13.5534	12.7541	5.50545	8.83626	7.9604	5.12234	6.00014	11.8028	16.2892	7.35704	14.9553	16.1058	15.9763	7.60025	8.83873	6.71751	9.65208	12.2887	13.3949	15.9702	9.41548	11.5659	9.58709	7.77022	15.4634	7.37873	11.2129	8.87551	10.6224	13.9799	8.58519	10.0517	10.7699	14.4126	14.9443	13.486	8.62047	13.63
10048654	0	15.3435	10.4558	9.95489	9.61605	14.993	11.0041	10.0145	13.2375	14.7311	15.1381	12.991	12.7827	6.3991	9.3777	8.517	4.56346	10.2671	12.0438	16.3459	6.83688	14.9564	15.6354	15.5626	8.96961	8.16878	6.77071	9.91021	13.3025	13.4632	14.2177	10.2895	12.228	9.56288	8.83711	15.3003	8.31106	11.8763	8.23129	10.8467	12.6417	9.46021	11.3634	10.1152	13.5409	14.5071	12.8784	9.83279	14.3144
10048655	0	14.4115	10.156	8.35641	10.9764	15.582	10.9252	8.61191	11.6629	10.0508	14.8973	11.9084	11.0409	5.06828	5.60857	7.39482	4.08508	4.88709	9.5107	14.7971	5.1157	13.7647	15.1684	15.2137	11.5412	7.98004	5.62249	8.86178	9.83497	12.6212	14.678	7.29781	10.3769	8.79277	6.08551	13.1581	8.54938	11.4423	9.59789	9.49927	12.6704	6.53476	10.6452	8.94088	13.4989	13.3251	13.3178	5.77939	14.2731
10048669	0	14.8411	10.7046	9.26694	9.87	15.754	10.6644	9.83669	13.3009	14.1086	15.7932	13.1433	12.4601	6.13087	7.35535	8.55649	5.3499	7.53038	11.785	16.2725	8.01657	14.4968	15.4963	16.4083	8.94044	8.82409	7.57797	9.66961	13.4935	13.2915	15.2383	8.88944	12.1558	9.26883	7.47105	15.0307	7.48976	11.3279	8.32829	10.3282	13.4797	7.68664	11.5362	9.79754	13.4728	14.4561	12.6424	8.82349	14.0586
10048693	0	15.2888	7.40204	7.73052	7.50901	16.2088	9.65446	7.77954	11.3663	11.018	15.6958	12.2871	11.4243	4.76511	6.22012	7.65567	4.03659	6.36805	10.5726	15.0371	7.97701	14.7635	15.3688	15.887	6.2454	7.03507	5.91083	8.34359	10.9589	12.4701	15.3604	7.94391	11.617	9.90433	8.28244	13.1881	6.18158	11.2524	8.10853	9.71983	13.0872	7.39946	8.85194	9.3825	14.0826	14.1562	11.7971	8.57009	13.3992
10048694	0	13.6516	5.3547	7.63058	8.97042	14.5847	10.598	7.26318	11.3228	11.9405	14.4526	12.5478	11.8271	5.79233	8.2101	8.51645	4.03817	4.76251	11.0321	13.4976	6.97828	14.725	14.372	15.128	7.83922	6.93512	5.77093	7.55005	8.20767	11.532	13.7659	8.37211	11.111	8.70661	6.62752	12.7398	7.6271	10.9276	7.73731	10.2362	13.232	8.75518	9.42918	7.84111	12.8246	12.2549	10.478	8.42234	13.0454
10048702	0	15.5345	9.6302	8.72465	10.288	16.2386	8.7999	8.58672	8.97901	11.6075	16.1446	10.7504	12.197	5.24112	6.1272	7.70198	4.09297	5.23205	10.2075	16.2153	7.14954	15.2321	16.0777	12.4001	6.10205	7.0517	6.56232	8.69056	12.9096	10.449	14.8784	7.92679	12.8319	10.0334	6.71811	13.5851	4.95689	10.2566	8.69481	8.84519	11.743	7.28933	8.25725	9.28441	14.4434	15.0634	12.3757	8.33445	12.4108
10048706	0	13.5386	7.77917	9.31884	8.3732	14.1098	9.50586	8.20561	12.2457	12.556	14.4969	13.1209	12.2613	5.81147	8.45424	8.60446	4.96236	5.80175	11.5109	14.4693	6.41224	14.3407	14.1532	15.6801	7.97731	7.51341	7.46861	8.69135	9.43429	12.8439	13.8235	9.07948	10.5672	8.95364	7.99898	13.7367	8.45787	11.1103	8.71672	10.2842	13.1541	8.84561	9.27024	8.7412	12.694	12.3463	10.8291	9.56298	14.2499
10048723	0	12.6068	8.61486	8.61059	7.79893	13.9539	9.98494	8.35032	11.9815	12.4326	14.4795	12.5169	10.457	5.26191	7.54468	7.16113	4.90395	6.81483	10.9812	14.9932	6.49426	13.3378	14.1796	15.3968	7.66671	6.52859	7.71335	8.28859	8.99446	12.2973	13.3268	7.99328	9.58911	7.45382	7.67634	13.2324	7.72857	10.9928	7.42061	9.2885	12.2744	8.20691	9.70108	8.77207	12.339	12.165	10.6427	8.39887	13.8239
10048742	0	12.9436	7.67104	7.84911	8.08652	14.8178	8.9279	7.10295	9.31054	10.1011	15.3636	13.8318	10.8389	4.44579	7.23455	7.60752	4.03078	6.66627	10.845	14.4456	6.98553	13.5662	13.9139	15.7041	6.99824	5.27348	5.70257	7.55958	7.5223	10.2782	14.1782	7.52745	10.0707	8.1519	6.02839	11.168	5.21339	10.3418	6.32155	9.69729	13.3673	7.7102	6.83869	8.12435	12.1214	11.7401	10.9623	7.20685	12.9295
10048765	0	13.7026	6.22012	8.54461	6.59435	14.5072	10.905	6.15543	11.0437	7.95057	12.4355	11.7918	11.984	4.29035	6.53155	7.88595	3.8513	7.35374	8.06141	10.9181	5.1409	14.2375	14.7316	15.5639	8.41838	4.36779	6.67394	6.5426	5.56071	11.7172	13.8311	7.80945	10.2858	8.58389	6.8006	11.6102	6.13941	11.5978	8.16659	9.87332	13.2778	6.01614	8.3958	8.46338	13.2096	12.9495	9.2158	7.4009	12.4215
10048773	0	13.3782	6.32113	8.44811	8.75431	14.3363	8.61955	7.05747	10.7605	10.6207	13.3757	12.9708	11.3947	6.06184	8.77623	7.25974	4.71381	6.57247	10.0154	11.7865	5.81157	13.8084	13.9731	15.5237	7.07705	5.60848	7.22145	7.53749	8.29318	11.3342	14.0539	8.70039	10.2453	8.20058	8.09379	12.6007	5.57307	10.3688	6.90291	9.84212	13.5983	8.78981	8.4811	8.77366	12.5184	12.4284	10.7945	8.82823	12.6665
10048798	0	12.5676	7.48989	9.2175	7.78463	14.7221	9.58358	7.74888	10.8081	10.9283	14.2049	11.0869	10.0417	4.40129	5.71954	7.52718	4.28659	7.02733	10.0193	13.0252	5.52061	12.314	13.0929	15.4199	6.77747	6.08277	8.0276	7.98378	7.85898	11.3957	13.9431	6.32173	9.09582	8.75741	5.71543	11.587	7.37004	9.15109	7.96983	8.53573	12.2858	6.00861	7.41951	6.73734	11.31	11.175	10.7066	6.19957	13.021
10048820	0	13.6011	8.78053	10.0011	8.7939	14.5431	8.30135	7.3604	10.9182	13.1997	15.3163	13.1996	11.8901	5.75878	8.3118	8.18882	4.35466	7.13965	11.5129	15.1199	6.38779	14.1313	14.2486	15.6372	7.37198	5.64901	7.8063	7.40723	10.0365	11.3427	14.0623	7.51056	10.8394	8.22007	8.38759	13.2687	6.35131	10.6342	7.11139	9.88894	13.3943	8.82817	9.46017	8.33046	12.8356	12.6282	11.2179	8.62204	13.2025
10048822	0	12.3655	6.68381	7.78234	4.60834	14.999	8.8643	5.84584	6.75998	7.70342	14.6837	12.1447	10.2577	5.29425	5.62548	8.39885	4.08168	4.5684	9.4384	10.9049	5.85709	13.612	13.8146	15.4551	6.40172	4.35226	6.85947	6.27161	6.5521	7.82685	14.0718	4.834	10.0149	9.00118	7.82392	8.85011	4.17273	9.31287	7.74165	10.2074	12.4418	8.32205	6.88906	6.17724	12.5063	10.4541	10.3946	7.57727	11.4491
10048836	0	13.5462	8.82645	8.67483	8.92902	15.2161	9.66267	8.63585	11.7034	12.5375	15.136	11.68	10.9054	5.7555	6.72487	7.29491	4.81885	5.54043	10.4756	15.9158	6.02883	13.3001	14.6547	15.0092	8.87581	7.23316	6.52544	8.60914	10.7992	12.2168	13.9752	7.11486	10.2104	7.00432	6.94562	14.2001	7.44542	10.6719	7.66334	8.6137	11.7482	7.00506	9.28177	8.16586	12.4795	13.225	10.5911	7.75022	13.3619
10048854	0	12.997	9.54245	7.37247	8.5122	14.326	9.01826	7.67492	10.1437	10.8221	15.0186	12.9292	10.5354	5.64723	6.50616	7.16647	4.91743	6.22556	10.0534	15.0001	5.97666	12.9919	13.998	15.683	7.41279	5.23875	5.88034	7.78209	8.51985	10.9541	14.0845	7.46157	9.98389	8.04005	6.90821	11.7823	5.21983	10.0543	7.42009	9.28007	12.9116	6.3757	8.58701	7.52276	11.9744	11.9032	11.2853	8.11514	12.4514
10048885	0	13.2292	9.14437	8.00851	7.55245	14.7625	10.2097	7.66903	9.63733	11.0014	15.3195	13.4652	11.2515	4.7566	5.76535	6.78074	4.29602	6.73804	10.8979	15.3042	6.13939	13.9965	13.9823	15.8589	7.48962	5.29175	5.62839	7.75778	8.59181	10.7172	14.3342	7.56233	10.7445	8.30051	7.01051	11.9747	5.7536	10.7729	7.69856	9.45449	13.3314	7.30397	8.3551	7.69043	12.0534	12.4106	11.0901	7.84513	12.5847
10048916	0	13.897	9.35426	9.37474	8.76736	15.2948	9.75489	8.73535	12.1563	13.0013	14.9796	11.2406	10.5791	5.97049	6.20463	7.32127	4.83046	7.35747	10.2891	15.8788	8.21681	12.7427	14.6836	15.4976	10.1965	7.62267	8.18081	8.68073	13.3281	13.1118	14.181	5.73568	10.6256	7.70396	6.81911	14.5706	8.93827	10.3148	7.4808	8.41933	11.3101	7.54233	9.90033	8.11399	12.2111	13.2374	11.1271	8.14168	13.581
10048924	0	14.2917	9.71324	8.99933	9.1395	15.6831	10.2732	9.42646	12.8353	12.7979	15.1376	12.0011	10.8666	6.52135	7.78881	7.40328	4.14258	5.73373	11.2002	16.1265	5.95949	13.4846	15.2226	15.9659	8.81353	7.64979	6.65903	9.39748	10.8463	13.0017	14.8823	8.22132	10.2038	8.76286	7.418	14.1147	7.33412	11.288	7.63294	9.31226	12.8148	7.39911	10.342	9.3015	12.6357	13.367	12.2966	8.46323	13.9764
10048929	0	15.8232	7.56222	8.98261	10.4445	16.5196	9.95748	9.08817	12.2383	12.0972	15.7197	11.8487	12.5702	4.92889	7.78718	6.98465	5.40705	7.1215	10.9972	15.649	8.07739	14.7029	16.4144	14.8725	6.4762	9.31591	6.83361	9.94494	9.81301	11.9909	15.9657	9.88149	11.7178	10.4224	6.87128	14.8623	6.72292	11.3707	8.66656	10.0008	12.7953	7.731	9.98777	10.2115	15.3321	14.8201	12.9563	7.27287	13.1102
10048930	0	15.1233	7.03288	9.25936	10.3415	16.1404	9.7549	8.27568	13.2974	13.1568	15.4684	11.498	11.9119	5.50265	7.67842	7.93331	4.16382	6.33353	10.4908	14.7849	8.6586	14.4546	15.6665	15.8635	7.45099	8.91472	7.14151	8.40393	10.9334	13.6806	14.9951	9.39043	11.4118	9.2918	8.11025	15.3851	8.10987	11.6728	8.77599	9.89098	12.5626	7.90162	9.71597	10.2825	14.0714	14.5622	11.9909	8.47565	13.9557
10048936	0	14.2647	5.80687	8.77689	9.79291	15.4149	9.9193	8.05235	12.1234	11.8181	15.1531	13.2063	11.8999	5.29932	8.86039	8.33049	4.26746	6.62748	10.5391	13.416	6.43734	14.1941	14.5299	16.1086	4.35783	7.63662	5.51295	8.44883	8.84204	12.3836	14.5564	8.44986	11.1581	9.1755	8.53109	13.2166	6.22915	11.3713	8.58032	10.3646	13.8241	9.52162	10.0885	8.9008	13.2894	13.0908	11.2995	8.66811	13.221
10048949	0	13.8163	9.19534	8.59671	8.466	15.1513	10.5402	8.41242	11.0709	11.1996	15.0929	11.6674	9.99094	5.74095	5.22277	7.58104	4.31991	5.8945	10.4385	15.5541	5.06579	12.67	14.8375	15.6716	7.43863	6.40873	5.86804	8.48278	9.14952	11.9756	14.6594	6.81388	10.1452	8.61353	5.97405	12.4485	7.08107	10.5404	7.83965	8.60695	12.2813	5.83555	8.77729	7.76649	12.9516	12.9263	11.2528	5.81691	13.7937
10048961	0	14.0246	8.21147	8.24087	9.17227	15.6133	9.41393	8.12542	10.7613	12.7479	15.7301	14.0924	11.8292	5.38581	7.97725	7.77238	4.98773	6.72521	11.2095	15.8709	6.56247	14.4896	14.5429	16.2259	6.59997	7.35461	6.11178	8.13153	12.1238	11.6438	15.0432	8.3314	11.2237	8.60893	7.85388	13.6961	5.83238	10.7344	7.44364	9.82	14.2542	8.36555	8.49108	8.63141	12.8761	13.0406	11.725	8.68248	12.6927
10048962	0	14.2328	7.63744	9.42866	8.95304	15.5751	10.2128	8.08731	11.1761	12.0632	15.3536	13.1574	12.3035	6.61944	7.96218	8.35258	4.65002	6.98225	11.6744	14.8642	7.68469	14.3335	14.6922	15.8489	6.64131	7.15476	7.90464	8.42691	10.2522	11.8985	15.0523	9.96163	11.4988	9.30941	8.59165	12.5935	7.64471	10.9245	7.60174	10.417	13.4572	7.95337	9.57036	9.32624	13.4099	13.2573	11.4242	8.50507	13.9353
10048992	0	13.6448	9.08104	8.43166	8.15084	15.2585	10.2227	7.99178	11.062	10.8214	15.0613	11.2828	10.0059	5.60532	5.42213	8.08285	5.23645	7.24625	11.1034	15.4908	8.08809	13.2431	14.2951	15.9507	10.3498	6.70309	7.62286	8.15607	10.3804	11.8235	14.3006	6.98642	10.7834	8.11475	7.62052	12.5924	7.54606	10.6693	8.09866	9.42433	12.1942	7.11464	8.33493	7.0268	12.0708	12.9692	11.4534	8.74486	13.4159
10048995	0	15.294	7.71264	10.2113	10.3655	16.0042	11.9002	8.94633	12.2255	13.1208	15.7174	13.0914	13.2154	5.176	5.89632	9.10287	4.04159	8.06364	12.2623	15.3877	6.96912	15.311	15.7235	15.8984	8.03575	8.22547	7.35928	9.34788	10.6172	13.582	15.2505	10.0284	12.7136	10.6107	7.92101	13.7968	7.83491	12.6878	9.83756	11.3156	13.9474	7.62431	10.5284	10.6483	14.6686	14.885	12.4833	7.67675	14.3756
10048999	0	14.6974	8.61798	9.82697	9.84149	15.8707	11.2398	8.97601	13.3489	13.8808	15.7708	13.7288	12.4121	7.57119	8.31061	9.42954	4.85738	6.66161	11.5859	15.9879	9.21151	14.5409	15.1808	16.5447	8.40192	8.70176	8.35481	9.00804	12.6278	14.2973	15.2013	8.84226	11.8337	8.87329	8.65803	15.3406	7.6598	11.6706	8.02695	10.5122	13.6578	8.59861	10.0631	9.92507	13.0673	14.0749	12.0117	10.0928	14.5649
10049005	0	13.6663	6.23166	7.63049	6.3101	15.1679	9.50505	6.90798	8.40661	8.8701	14.5183	11.7529	11.5823	3.96597	6.90293	8.54831	4.03069	4.53487	9.70735	11.3488	6.56165	14.1552	14.8894	14.2542	7.27809	5.68868	6.33685	7.74147	6.83417	8.67057	13.2578	6.87619	10.7106	8.9651	7.8864	10.1561	4.8531	9.31824	8.46584	10.3067	12.8875	8.8498	7.10168	4.25331	13.245	11.0243	11.453	8.92897	11.2861
10049006	0	14.8131	9.41393	8.55757	8.72225	16.0239	10.2459	9.39794	10.5522	11.535	15.7854	11.8493	10.9035	4.92191	6.59565	7.02892	5.87507	6.83013	10.7192	15.8735	7.21693	13.876	15.2271	15.9045	9.91653	6.94324	6.41458	9.09636	11.9718	11.7538	15.0289	7.51136	12.0842	9.26355	6.26412	12.9836	4.3029	10.7332	8.11846	10.2944	12.8995	6.67278	8.32203	8.43961	13.0257	13.9367	11.8296	7.85899	13.4018
10049007	0	13.928	11.1241	9.84171	9.26635	15.7455	10.6617	9.30569	12.0227	12.0713	15.2627	12.0734	10.5098	5.06165	8.15102	7.64907	5.43313	4.77737	10.6556	15.2825	6.10907	13.1373	15.0013	16.3153	10.133	7.98238	6.40369	9.35868	10.8004	13.0938	15.2469	8.00167	10.0916	8.87547	7.29961	12.8771	8.05715	11.2244	8.30458	9.58664	13.6506	8.5453	9.67358	8.96952	12.9267	12.7505	13.0869	6.23477	14.062
10049009	0	14.3286	7.09951	8.07269	9.35001	15.1006	9.40653	7.89044	11.2588	10.2913	14.3535	9.09781	10.4355	5.96986	6.45047	6.74692	4.24291	6.02248	9.97557	14.2607	7.47278	13.0559	15.0976	13.8705	7.65116	7.45165	5.80975	7.94142	8.3034	11.8284	13.5598	7.18089	10.553	9.37018	6.05754	12.7884	6.80719	10.1143	7.08331	8.70043	11.5215	6.66826	9.34771	8.31368	12.988	12.842	11.3708	7.29782	13.1042
10049013	0	13.3754	10.0848	9.37117	9.19068	14.6256	11.1117	9.27305	13.2586	13.3471	14.7642	12.7524	11.2865	6.23329	8.75554	8.36261	5.77167	7.64194	11.5602	15.4582	8.0689	13.3719	14.5717	16.2344	9.3336	8.25688	7.30012	9.19652	11.0828	13.5116	14.5471	7.87942	10.3843	8.58861	7.9385	14.2551	7.58518	11.3512	8.04295	9.7474	13.2199	7.47566	11.5377	8.78238	12.3711	12.6495	11.6451	9.59917	14.5872
10049024	0	14.3033	8.66916	8.96805	9.70618	15.7567	10.5932	9.03017	12.4295	12.1424	15.4032	13.1367	11.5714	6.65785	6.72878	8.65766	4.33514	7.92303	11.2755	15.8449	8.43991	13.9198	15.051	16.2454	9.22011	8.11949	7.74906	9.0641	10.9712	13.4368	14.9905	8.65729	11.0224	9.33369	7.03524	13.9487	7.41638	11.3846	8.53332	10.1721	13.4699	6.80857	8.93023	9.17399	13.4277	13.6427	12.1445	9.34002	14.1344
10049044	0	14.143	6.6007	5.40381	9.05046	15.2689	9.13145	6.86028	10.793	10.3264	14.8755	10.6991	9.41487	5.04124	5.49486	7.10569	4.24588	6.15417	8.69835	14.0334	6.33165	12.5429	14.5402	14.4661	8.96056	6.8408	7.73397	7.55774	8.96858	11.2187	14.1934	5.69338	10.5776	8.78852	6.24113	13.0498	7.34078	10.3324	8.06752	8.13941	11.2474	5.7727	8.8957	8.0681	12.6639	12.6865	10.489	6.01465	12.6731
10049047	0	14.9608	11.6474	9.79472	9.75394	16.1409	10.6219	8.59486	11.9688	13.8865	16.3078	14.3287	12.5019	6.47091	9.20832	8.79503	5.41991	7.09182	12.1934	16.4917	7.97166	14.9653	15.7409	15.8898	9.04954	7.09535	6.84084	8.56085	11.8996	12.4686	15.7292	9.17435	12.1351	9.21237	8.69322	14.6689	7.6356	11.1903	8.17824	10.5861	14.6884	9.31581	11.2593	9.75681	13.7808	14.4979	12.8508	9.50952	13.6792
10049059	0	13.4093	9.79946	9.23809	7.90334	14.7306	9.41647	7.99658	11.1051	12.4923	14.8206	12.1532	10.7612	5.24869	7.58622	7.52605	4.2384	6.96897	10.8035	15.1723	6.01817	13.4277	14.2488	15.4165	6.44448	6.30091	6.05048	8.03373	9.6803	11.9371	14.2225	8.3501	9.82389	7.81033	7.17197	12.7197	6.16277	10.4239	6.78745	9.46262	12.8858	6.99652	9.7781	8.19903	12.1685	12.573	11.5413	8.60867	12.9043
10049084	0	14.8528	8.30841	9.21139	8.50113	16.1135	10.6114	5.78291	11.711	11.5147	15.0561	12.6319	12.8208	5.69836	8.95168	6.64159	7.20441	6.48882	11.9762	14.3329	5.26986	14.8575	15.4891	16.2315	8.09098	7.58269	6.95844	8.15728	9.77775	12.6014	15.1345	7.46652	11.607	9.89744	9.14263	13.0965	6.23835	12.1033	8.33328	10.89	13.4643	8.40861	9.39694	9.20645	13.8009	13.563	12.6652	10.1464	13.9005
10049208	0	14.0329	8.45164	9.12843	9.20636	15.8335	9.09878	8.0224	11.0346	12.2411	15.7051	12.8723	11.4818	6.02981	7.297	8.09131	4.76235	5.81288	10.655	15.5399	6.62138	13.9278	14.6341	15.3618	8.3809	6.91091	6.86011	8.18676	10.0926	11.995	14.4633	8.87539	10.7912	8.66587	7.33856	13.4032	6.766	10.6246	7.98499	9.70955	13.8717	6.72473	8.84216	8.73766	12.2368	12.8335	12.0936	7.32822	13.2399
10049214	0	15.3439	12.0093	10.2231	9.17401	16.3511	10.7857	9.09278	11.8116	13.6426	16.3642	14.0845	12.5066	6.17836	8.68937	8.49253	5.50814	6.98746	12.0612	16.4751	7.34714	15.0807	15.9861	16.3666	7.67634	7.55154	7.36267	9.08397	12.1042	12.9718	15.9893	9.36733	12.6924	10.0096	8.53982	14.5312	6.95725	11.252	8.62435	10.6105	14.5749	8.52937	11.0596	10.1672	13.801	14.5756	13.1866	8.99929	14.0043
10049338	0	16.0216	9.63769	9.92952	9.85071	16.6936	11.055	10.0394	12.5711	12.9719	16.1466	13.0638	12.6133	5.9694	7.36961	7.8594	5.06225	7.44201	12.0975	16.1939	8.24785	14.9102	16.022	16.2586	9.37998	7.7603	7.20309	10.1694	13.5108	12.8782	15.8847	9.82637	12.1387	10.1429	7.64089	14.4933	6.74982	11.1894	8.36791	11.1159	14.144	7.28234	9.73732	10.7929	14.657	15.0557	13.3967	8.12566	14.1346
10049379	0	14.2095	9.56958	10.3422	8.51509	15.0308	10.3531	9.34516	13.2293	14.6249	15.5869	13.7509	12.5172	5.80862	9.00528	9.12585	4.58232	6.95195	12.3766	15.759	8.07327	14.6523	14.5986	16.4163	9.76584	8.29309	7.27342	9.11411	12.1794	13.6525	14.5603	9.32304	10.8567	8.68581	8.58595	14.7191	8.92155	11.9539	8.66458	10.4241	14.2486	8.80327	10.6658	10.0354	12.5628	12.9943	12.3329	9.88931	14.3666
10049393	0	11.8133	5.74179	9.50466	7.51156	14.4059	8.21408	5.72148	9.83794	8.71837	13.4318	10.797	8.22005	4.02883	3.98076	6.47959	3.97361	4.38253	8.29602	12.5276	4.87411	12.1948	13.5923	15.6589	5.97542	5.98577	4.41684	6.42361	8.29382	11.1123	13.0596	5.91882	9.17808	6.99751	5.40473	11.5535	4.7005	9.30556	6.59945	7.73336	11.2712	4.21754	6.89685	6.35607	11.0243	11.5132	9.82848	6.77781	11.8887
10049396	0	15.0064	11.9327	9.71365	9.54811	16.2399	9.77959	9.09134	12.2288	14.2083	16.3083	13.7311	12.2889	4.89777	6.13375	7.84889	4.64933	5.57025	12.143	16.5063	7.2525	14.7654	15.7814	16.2821	9.03771	8.42908	5.99293	9.07776	12.8848	13.3156	15.7134	9.64299	13.3264	9.19078	6.38862	15.6566	7.48866	11.2307	8.11035	10.2387	14.0514	6.64808	11.8289	9.80864	13.6246	14.9436	12.5221	6.44819	13.699
10049397	0	14.2498	6.29772	8.45231	9.04126	15.8227	9.55808	7.21308	10.4635	11.1173	15.135	14.0224	11.4205	4.3365	9.31003	7.62739	3.87588	6.78973	10.4346	12.6584	5.62322	14.4229	14.6496	15.9866	8.02843	6.43643	6.47466	7.39087	9.74281	11.1978	14.7648	8.43669	11.1504	7.74669	8.10232	12.5117	5.89237	10.7815	7.92768	9.81261	14.2426	9.17847	8.94739	7.98833	12.8324	12.5533	11.4221	9.21928	12.5577
10049419	0	15.2769	7.32543	9.12373	8.99351	15.6391	9.44305	8.73563	11.4419	10.863	14.2187	9.65419	10.7051	6.77183	6.72062	6.85496	4.31564	5.81936	9.52949	12.9833	6.54858	13.1872	14.5089	14.3044	8.47144	5.97072	8.12763	9.23465	11.3032	12.2044	14.832	7.64973	11.1279	8.90353	6.80374	13.5982	6.53252	9.45364	7.24433	9.4771	11.124	7.33106	8.58677	8.67297	12.9531	14.1924	11.3902	7.94025	12.6879
10049439	0	13.5782	11.0859	9.73457	9.73388	15.5187	10.7554	9.5292	13.416	13.452	15.1198	11.6719	10.9077	5.22137	8.23905	7.5297	8.77622	6.80569	11.216	15.9273	8.39265	12.6481	14.7631	16.1324	12.0498	8.31088	7.05592	9.33208	11.8714	13.7706	14.3072	7.5772	11.7493	8.96886	6.43264	15.0419	9.09473	10.9157	7.84022	10.2393	12.5714	7.72607	12.7429	9.53369	12.1553	13.6672	11.8498	9.05757	14.3139
10049452	0	12.7045	6.83789	8.35529	6.32312	14.6318	7.86696	5.79634	6.51721	8.46674	14.9911	11.9135	10.5499	6.45052	5.98327	7.78702	3.77768	5.43786	9.90677	11.1555	5.44979	13.2336	13.4225	14.2102	6.71398	3.76277	6.67087	6.28337	6.18882	7.20846	13.2214	7.40058	9.38549	8.43708	6.98675	8.8449	4.06953	8.76113	6.37478	10.0639	13.4344	8.22877	4.43583	5.84534	12.3379	9.52216	11.0277	8.84113	10.3694
10049463	0	12.8424	11.1583	8.77082	8.39759	14.5399	9.08194	9.18941	10.6666	12.0309	14.2831	11.0422	10.464	6.40791	7.08567	7.24423	4.15858	5.92179	10.6429	15.3321	5.75542	12.574	14.4864	14.9587	9.49082	6.55562	7.08273	9.21873	9.85727	11.766	14.0898	5.8499	10.2929	7.07428	8.04124	13.6367	7.48725	9.88188	8.5505	8.46687	12.2616	6.608	10.1467	8.54183	11.7001	12.2737	11.8892	8.16743	13.0678
10049470	0	14.2155	11.4507	10.0908	8.94998	15.0294	10.1997	9.62568	13.2604	14.7129	15.2205	13.0144	12.2534	5.68754	8.23015	7.72712	5.14922	6.59012	11.85	16.2287	7.11153	14.2735	15.413	16.0362	9.02417	7.83958	6.9377	9.55519	13.4159	13.4295	14.6953	9.71813	12.0263	8.96851	7.59451	15.2685	9.61224	11.4756	8.48428	9.91401	12.8925	7.22595	12.3696	9.50183	12.8228	13.7583	12.5674	8.56475	14.4572
10049471	0	16.3615	13.4595	9.73024	11.3476	16.8557	9.6925	10.5735	13.0938	14.8427	16.8063	12.1794	12.6185	6.88399	7.15703	7.56049	5.93317	6.45597	10.1853	16.8029	8.92764	15.2473	16.7762	16.1912	7.86578	9.87017	7.21139	10.5516	14.3747	12.7295	16.7034	9.36589	14.5043	10.5194	7.79085	16.2707	7.60033	10.7733	8.40572	10.0022	13.0454	7.38872	12.641	11.1812	14.6661	16.3926	14.043	7.79391	13.2485
10049475	0	14.4114	11.3287	8.66922	9.13823	15.3786	10.2329	8.84778	11.4496	12.7679	15.3533	12.034	11.4221	5.76596	5.46271	8.19188	4.64489	5.65858	11.0217	16.0183	7.03926	14.018	15.1832	15.5654	8.52877	6.72844	6.55042	8.89297	11.1501	12.169	14.841	8.00962	11.4979	8.59629	7.6027	14.0132	6.89968	10.7278	7.59125	9.3292	12.9244	7.33275	10.7271	8.91963	12.6404	13.5885	12.3448	8.59025	13.5461
10049493	0	15.2415	11.3465	8.95549	9.62628	16.2669	10.8736	8.78018	11.4046	12.9447	16.136	13.2482	12.0378	5.92733	7.96346	7.9856	8.24061	7.38577	11.7379	16.2786	9.65822	14.6014	15.6579	16.0649	11.4446	7.78751	8.43091	8.68496	12.7255	12.1549	15.5026	9.01203	13.0222	9.2375	7.854	14.806	5.79153	10.9782	8.42043	10.3859	13.3926	8.10445	10.7255	9.67921	13.6186	14.8673	12.3993	9.25538	13.3862
10049498	0	14.3748	10.0886	8.71643	6.45317	14.9037	9.56618	8.57107	9.94465	12.4424	14.296	11.4002	11.4583	7.09995	8.33503	7.79043	5.45598	7.26471	11.0349	14.5615	7.67795	13.8502	13.9438	14.0894	7.90127	4.99946	7.67285	8.83038	9.84492	10.4914	14.1312	8.46267	11.1193	8.49313	7.74002	13.0195	6.08888	8.98862	6.76131	10.0948	13.1283	8.01494	9.00009	8.8375	12.8497	12.8636	12.4763	9.5448	12.8483
10049547	0	13.3219	8.11089	8.1982	5.78293	14.5888	9.37244	7.50013	5.99252	9.78031	14.2161	11.8457	11.3806	6.42792	5.24607	8.4725	4.07639	4.8746	10.5708	13.7232	6.44954	14.4591	14.1109	14.6532	7.28628	4.61447	7.41142	7.64042	7.86735	8.53179	13.2007	8.30315	10.0975	8.68894	7.8957	9.66849	4.44943	9.92046	7.53786	10.0833	12.3757	8.61378	6.3963	6.01065	13.0048	10.9372	10.9708	8.95016	11.7385
10049570	0	12.9881	5.69683	8.42295	7.78987	13.9487	9.07012	6.49451	9.32487	8.29718	12.2526	11.1017	10.4543	5.54893	6.02879	7.43731	4.40694	5.17907	8.86459	9.50218	5.40807	12.9205	13.2388	14.6586	6.85634	4.64155	7.12459	7.05735	6.31259	11.2866	13.278	6.9179	9.70108	7.6696	6.70791	11.1871	5.9165	9.9017	7.3306	9.1134	12.3384	6.5849	7.53641	7.49512	11.868	11.6398	9.97114	7.72174	11.6962
10049610	0	12.9259	10.2374	9.01932	8.08993	14.8699	9.60676	8.11765	10.7297	12.1723	15.3732	12.4042	10.6353	6.41686	6.31994	7.36371	4.31477	5.64299	9.92772	15.1834	6.4508	12.8169	14.44	16.1541	8.41579	6.60021	7.1259	7.96079	9.7847	11.7602	14.943	6.89585	9.75273	7.94098	6.39409	12.4777	6.93796	10.305	6.59893	9.22074	13.5521	6.38168	9.39389	7.96874	11.9406	12.4572	11.6498	7.34456	13.0534
10049621	0	13.4223	7.8783	8.24609	6.64142	15.2387	9.02587	6.84082	8.81331	9.96276	15.0183	12.7042	10.7706	6.34211	6.99404	7.29784	5.0651	6.95484	10.5539	14.6185	7.47529	13.2668	14.0717	15.2424	6.58838	5.78021	7.34956	7.31895	9.92194	9.80125	14.1675	6.69407	10.673	8.12345	7.59464	11.2313	5.83678	9.4331	7.83273	9.19985	13.2101	7.46146	7.27343	6.97574	12.19	11.9837	11.3724	8.67304	11.6363
10049645	0	13.9535	8.90027	8.61388	8.29227	15.026	10.2138	9.07117	12.5843	12.8725	14.5935	11.171	10.1811	5.35117	8.5366	6.60124	4.75162	6.10825	10.7708	15.2961	6.01252	12.7025	14.3745	15.9861	8.14372	7.99019	7.40685	9.14597	12.1481	13.2179	14.4211	7.95084	9.8621	7.55207	7.04093	13.932	7.50971	10.6997	7.95659	8.84376	12.2141	7.6591	8.28541	9.1111	12.3904	13.0321	11.6282	8.77994	13.7596
10049647	0	14.4542	8.82127	9.0314	9.43617	15.1553	11.1356	8.11001	11.5651	11.8888	15.1101	13.2572	12.4537	6.18749	9.13956	8.40599	4.75398	4.43222	11.3857	14.8973	7.64263	14.886	15.244	16.0125	9.58798	7.16689	7.61307	8.52271	11.5942	12.2584	14.539	9.59892	11.8761	9.47564	8.50485	13.7272	6.88439	11.4703	8.46162	10.4553	13.4264	9.35546	9.06858	9.12343	13.6394	13.8222	12.1894	9.54241	14.0198
10049712	0	14.3614	4.81399	8.28953	8.54861	15.4784	10.0513	6.1002	10.8117	8.15304	12.5701	11.3241	11.1058	3.99702	7.18141	8.21491	5.68285	4.96795	7.76284	10.7632	4.56736	13.9417	14.8677	15.3778	6.34195	5.27836	6.28596	6.53655	6.43047	11.4256	14.4884	7.48782	10.154	9.45509	6.86601	11.9212	5.75117	10.5575	6.37084	10.29	12.6374	7.18458	8.15774	7.9632	13.2005	13.2348	8.95772	7.87637	12.3972
10049721	0	13.7062	5.32359	7.91613	7.12169	14.381	9.92728	6.55744	11.223	8.57041	12.638	11.6772	11.9033	4.03721	7.68292	7.86728	3.94608	6.01333	8.71799	10.5066	6.1299	14.1029	14.209	15.6332	7.41263	5.39393	6.00205	6.85796	4.89215	11.6428	14.1164	7.40655	10.3429	8.74155	7.3269	11.5176	4.68353	11.2088	8.01571	10.3966	13.1394	6.97566	7.45432	8.49233	12.8165	12.656	9.85222	7.48344	12.5165
10049756	0	14.2974	7.22949	8.28752	9.48543	15.3138	11.0853	7.55671	12.2499	11.4631	15.0518	12.9311	11.8487	6.50367	8.16118	8.03359	4.0878	5.7775	11.128	14.6095	6.45702	14.2718	15.116	15.7028	8.09023	8.04163	7.09224	7.98107	9.26728	13.3942	14.3225	9.47254	11.5599	9.36736	6.98364	13.8948	7.85461	11.7648	8.96946	10.1376	13.2153	7.34383	8.84214	9.49091	13.4841	13.7321	11.6356	7.62311	14.1019
10049778	0	15.1032	12.5861	10.7963	9.5236	15.7336	10.9555	8.78586	11.7421	13.8187	16.0126	14.2829	13.7172	5.81622	9.73129	9.6478	6.23132	8.45894	13.0215	16.2174	8.59378	15.4955	15.8433	16.0736	9.69049	7.2411	8.59959	8.72573	11.2232	12.6389	15.3479	10.2575	13.0747	9.84885	9.2484	14.8961	6.34715	12.296	9.02144	11.7968	14.8348	8.74134	11.2424	10.2041	14.1241	14.5363	13.512	10.8682	14.3735
10049795	0	15.2997	7.421	10.1158	10.7775	16.2924	11.5969	8.85271	13.4376	13.0651	15.4462	13.8119	13.2799	5.99768	8.64849	8.66443	5.51516	6.11605	11.3753	14.3951	6.87799	15.1572	15.8706	16.4752	9.58568	9.31162	7.17214	9.32394	11.8202	13.9858	15.3875	10.0615	12.3727	10.27	8.21682	15.3	8.70583	12.5476	9.05686	10.9273	14.0068	8.73837	10.3431	10.5151	14.1449	14.6211	12.7361	9.56368	14.6147
10049839	0	13.5897	8.86014	8.92507	9.12604	14.2996	10.1499	8.65617	12.4544	14.5239	15.1573	13.0521	12.3194	5.13681	8.68549	8.43118	4.10836	5.98973	11.5219	15.5193	6.50681	14.2887	14.319	16.1627	8.62901	7.58277	6.61861	8.65859	12.7703	13.2535	13.8155	8.62032	10.7265	7.96656	8.27281	14.7328	8.74856	11.1994	7.09249	9.40924	13.0743	8.49391	9.94776	9.58839	12.5856	12.9946	11.3709	9.50646	13.6084
10049840	0	14.7568	5.56117	8.31733	8.96653	15.9624	10.1016	5.4551	10.7164	7.15728	13.2578	12.0028	12.0895	6.7665	6.81501	8.56461	3.9715	6.70108	8.44461	10.7947	7.03612	14.6674	15.2196	15.748	7.2477	6.07146	6.00236	6.68438	6.76388	11.2063	14.9801	7.73092	11.5106	9.68108	6.50421	11.3721	3.94402	11.3962	7.28149	10.8791	13.3527	6.87033	7.98611	9.1471	13.9218	13.5364	10.0631	6.49945	12.8774
10049857	0	8.24201	6.01348	6.14834	5.37626	15.2907	5.37549	5.3506	5.37222	7.36198	14.6704	12.6114	6.34502	5.75844	5.01114	7.2533	4.21963	4.89394	7.64308	10.1986	4.46009	10.5817	12.37	15.1213	5.66343	4.15898	6.85534	4.94594	5.77915	5.73877	14.2999	4.5169	6.54031	7.47343	5.66403	7.6426	4.23557	6.05076	4.24451	8.52175	12.72	6.23745	4.39136	5.06613	12.539	7.08419	8.73143	7.07112	6.63538
10049861	0	13.6364	5.73211	8.53223	8.73129	14.4193	9.54364	7.07375	12.1721	11.1532	12.2974	11.7016	12.2275	4.74696	8.3647	7.40055	4.61806	7.44165	9.61251	11.3765	6.18759	14.2488	14.1183	14.9489	7.90858	6.16591	6.75886	7.1576	7.41632	12.2478	13.3132	8.59715	10.3818	8.33982	8.14464	13.2846	7.10174	10.8467	7.86901	9.95381	12.5584	8.67025	9.23704	9.09012	12.8664	12.9008	10.1221	8.48616	12.5202
10049915	0	14.6532	6.47094	9.58522	9.29272	15.3993	12.0995	7.8849	12.6474	10.7115	13.9683	13.9328	13.2561	5.8499	9.74429	9.29675	3.89647	7.71875	10.3362	12.4376	7.75356	15.2685	15.1343	16.226	9.13816	6.83155	6.6963	7.65226	7.36938	13.314	15.0606	8.4325	12.2649	10.0038	9.10269	13.6973	6.34353	12.195	8.60507	11.6765	13.6553	8.10317	9.54138	10.2286	14.1849	14.2797	10.934	9.83905	13.8823
10050054	0	11.5804	6.37283	5.86357	5.51137	13.858	7.26369	5.32085	5.80571	6.62546	13.4006	8.97059	8.4111	5.44781	5.91619	6.5612	3.73259	5.44596	8.028	11.3672	4.40973	11.1211	12.9877	12.2878	6.29826	4.19369	6.3733	6.54164	5.53624	8.24436	11.805	5.47249	8.35839	4.88865	5.7746	8.91934	5.64452	8.32159	6.41061	7.13621	10.7246	5.75446	4.59872	4.83076	11.0305	9.08929	9.0527	8.8455	10.7002
10050059	0	14.5442	10.9551	8.68757	10.199	16.2147	11.0574	9.49205	11.9598	13.4431	15.8843	13.277	11.7794	5.2477	7.37091	7.88107	4.96883	6.89246	11.4096	16.5487	7.59126	14.637	16.108	15.6402	8.68926	7.8828	7.13752	9.46992	11.7189	12.4465	15.7281	9.75192	11.6238	8.45528	7.13192	14.9042	7.84693	10.5414	8.37684	9.51416	13.2234	6.96645	10.9401	9.55428	13.8411	14.3923	12.4251	8.8685	13.3524
10050079	0	14.0939	9.93578	9.81264	10.2252	15.0036	9.81408	8.93909	12.4416	13.9289	15.1132	13.5133	12.773	6.07525	7.30673	8.67775	4.90328	6.71301	12.012	16.0275	6.11122	14.8483	14.9019	15.709	8.96739	8.77484	7.19511	8.87867	11.1011	12.9548	14.0719	9.10342	11.2722	8.74073	7.77821	14.3209	8.13189	11.4397	7.65644	10.7943	13.5261	7.85116	10.4702	9.63151	13.0277	13.5459	12.3375	9.27384	13.8939
10050084	0	13.9947	9.88173	9.60356	9.01378	15.6428	10.9899	7.7746	11.3307	13.5296	15.5241	13.4798	12.1777	5.37639	9.35436	7.4242	4.64766	6.16706	11.2198	16.0246	6.34438	14.5621	14.9691	15.6832	8.71417	7.04399	6.61531	7.80431	11.5595	11.6982	14.7201	8.75313	11.4394	8.67749	8.55394	14.0683	7.35	10.3899	7.62721	9.75966	13.8484	9.2431	9.5626	9.13124	13.254	13.1428	12.0595	9.51002	12.7419
10050087	0	14.223	10.4785	9.12064	9.30631	15.7962	10.0932	8.86753	10.7994	12.7054	15.8874	13.345	12.0154	4.76017	8.52404	8.23065	4.23297	6.78575	11.4607	16.3278	6.26849	14.7002	15.385	15.9278	8.23897	6.15403	7.14995	8.8653	11.5975	11.8289	15.2175	8.79442	11.6313	8.82087	8.09743	13.8037	6.20348	10.7384	8.06393	9.61713	13.5174	8.51501	9.77318	9.2025	13.5075	13.867	12.3433	8.93638	13.2832
10050090	0	14.6137	9.36923	9.8911	9.79877	15.1192	10.7847	8.92734	12.4566	14.2368	15.685	12.8223	13.1362	5.94092	8.16618	8.44087	4.74341	6.65961	12.218	16.1746	7.24981	15.3635	15.2466	15.668	9.4904	7.74108	6.38484	9.06302	13.0522	13.1725	14.0003	9.37802	12.0034	8.95929	7.74475	14.8833	7.98059	11.597	8.28659	10.6685	13.1453	7.15501	10.235	9.76225	13.6696	14.0341	12.2985	8.41126	14.1762
10050102	0	14.9396	10.0284	9.57864	9.64612	16.2444	10.6258	8.11271	10.7841	13.4352	16.0617	13.631	13.0707	6.07157	8.45208	9.26887	4.36716	7.09968	11.9298	16.3108	6.59311	15.5154	15.5931	15.5304	9.4672	6.72266	7.1021	8.18934	13.3468	12.1245	15.0944	10.0395	12.3006	9.48914	9.11869	13.8789	7.37454	11.1698	7.98477	10.3759	14.05	8.82619	9.35279	9.4714	14.0214	14.3263	12.7081	10.2664	13.6586
[truncated: 817 more rows]
[truncated: 131 more columns]

## Sheet: biobank metadata
ID	Smoking status	Obesity (BMI >= 30)	Height	parity	abortions	ectopic pregnancy	HRT use	use of oral contraceptives (choice=ever)	tubal ligation	benign gynecological disease (choice=ovarian cyst (like simple cysts ≥3cm, cystadenoma, dermoid cyst, endometrioma))	endometriosis	hysterectomy	benign breast disease	first degree relative (mother, father, child) (choice=ovarian cancer)	first degree relative (mother, father, child) (choice=breast cancer)	coronary artery disease (choice=yes)	gall bladder problems (choice=yes)	colon polyps (choice=yes)	hypertension (choice=yes)	osteoporosis (choice=yes)	diabetes mellitus (choice=yes)
[truncated: 1,831 more rows]

[truncated: 2 more sheets: PLCO miRNA, PLCO metadata]
